# Supplementary material for: Impact of integrating family planning with maternal and child health on uptake of contraception: A quasi-experimental study in rural, Sindh, Pakistan
Source: PLOS Glob Public Health. 2025 Jul 8;5(7):e0004872. doi: 10.1371/journal.pgph.0004872 (PMC12237021; doi:10.1371/journal.pgph.0004872)
Supplement: S1 Data — (CSV) [file pgph.0004872.s002.csv]

clustercode	survey	dist	weight	u2	fmem	mage	fage	n_child	preg	medu	wq	fpcurrent	fpcurrentm	k103a01	k103a02	k103a03	k103a04	k103a05	k103a06	k103a07	k103a08	k103a09	fpcurrentt	k103a10	k103a11	anc	anc4	fpcoun	preglhw	fbirths	sba	pncwra	pncwralhw	pncfp	pncnb	fullv
211004	0	0	17.21591	1	7	20	29	1	1	2	4	0	0	0	0	0	0	0	0	0	0	0	0	0	0	1	1	0	1	1	1	1	1	0	1	1
211004	0	0	17.21591	0	4	28	30	2	2	0	3	0	0	0	0	0	0	0	0	0	0	0	0	0	0
211004	0	0	17.21591	1	9	38	42	7	7	0	3	0	0	0	0	0	0	0	0	0	0	0	0	0	0	1	1	0	1	1	1	1	1	0	1
211004	0	0	17.21591	1	7	30	35	3	3	1	4	1	1	0	0	0	1	0	0	0	0	0	0	0	0	1	1	1	1	1	1	1	1	0	0
211004	0	0	17.21591	0	10	44	48	7	7	0	3	0	0	0	0	0	0	0	0	0	0	0	0	0	0
211004	0	0	17.21591	0	3	28	30	1	1	0	4	0	0	0	0	0	0	0	0	0	0	0	0	0	0
211004	0	0	17.21591	0	5	25	28	3	3	0	4	1	1	0	0	0	1	0	0	0	0	0	0	0	0
211004	0	0	17.21591	0	8	30	32	4	4	1	4	1	1	0	0	0	0	0	0	1	0	0	0	0	0
211004	0	0	17.21591	0	3	20	23	1	1	3	4	1	1	0	0	0	0	0	0	1	0	0	0	0	0
211004	0	0	17.21591	0	12	23	25	1	1	1	4	1	1	0	0	0	0	0	0	1	0	0	0	0	0
211004	0	0	17.21591	0	6	35	42	4	4	0	4	0	0	0	0	0	0	0	0	0	0	0	0	0	0
211004	0	0	17.21591	1	7	30	38	5	5	0	3	0	0	0	0	0	0	0	0	0	0	0	0	0	0	1	1	0	1	1	1	1	1	0	1	0
211004	0	0	17.21591	1	7	42	46	5	5	0	3	1	1	1	0	0	0	0	0	0	0	0	0	0	0	1	1	0	1	1	1	1	1	0	1	1
211004	0	0	17.21591	0	7	38	38	5	5	0	5	1	1	1	0	0	0	0	0	0	0	0	0	0	0
211004	0	0	17.21591	1	5	27	30	3	3	1	4	0	0	0	0	0	0	0	0	0	0	0	0	0	0	1	1	0	1	1	1	1	1	1	1	0
211004	0	0	17.21591	0	4	38	40	2	5	0	3	1	1	1	0	0	0	0	0	0	0	0	0	0	0
211004	0	0	17.21591	0	9	25	28	1	1	0	4	1	1	0	0	0	1	0	0	0	0	0	0	0	0
211004	0	0	17.21591	0	7	31	33	5	5	0	4	1	1	1	0	0	0	0	0	0	0	0	0	0	0
211004	0	0	17.21591	1	7	30	32	4	4	0	3	0	0	0	0	0	0	0	0	0	0	0	0	0	0	1	0	0	1	1	1	1	1	1	1	0
211004	0	0	17.21591	0	8	32	35	4	4	3	4	1	1	0	0	0	0	0	0	1	0	0	0	0	0
211010	0	0	12.784091	1	7	38	40	5	7	0	1	0	0	0	0	0	0	0	0	0	0	0	0	0	0	1	0	0	1	1	1	0	1	0	0	0
211010	0	0	12.784091	1	4	24	23	1	1	0	2	0	0	0	0	0	0	0	0	0	0	0	0	0	0	1	1	0	0	1	1	1	1	0	1	0
211010	0	0	12.784091	1	4	32	36	2	2	0	1	1	1	0	0	0	1	0	0	0	0	0	0	0	0	1	1	0	1	1	1	1	1	1	1
211010	0	0	12.784091	0	8	32	37	3	4	1	3	1	1	0	0	0	1	0	0	0	0	0	0	0	0
211010	0	0	12.784091	0	8	38	42	5	5	0	1	0	0	0	0	0	0	0	0	0	0	0	0	0	0
211010	0	0	12.784091	1	6	32	35	4	4	0	1	0	0	0	0	0	0	0	0	0	0	0	0	0	0	1	1	0	1	1	1	1	1	0	1	1
211010	0	0	12.784091	1	4	31	40	2	6	0	1	0	0	0	0	0	0	0	0	0	0	0	0	0	0	1	1	0	1	1	1	1	1	0	0
211010	0	0	12.784091	1	5	22	25	1	5	0	1	0	0	0	0	0	0	0	0	0	0	0	0	0	0	1	0	0	0	0	0	0	0	0	0	0
211010	0	0	12.784091	1	8	25	27	1	1	0	1	0	0	0	0	0	0	0	0	0	0	0	0	0	0	1	0	0	1	1	1	0	1	0	0	0
211010	0	0	12.784091	0	9	40	48	7	7	0	1	0	0	0	0	0	0	0	0	0	0	0	0	0	0
211010	0	0	12.784091	1	6	36	37	4	5	0	1	0	0	0	0	0	0	0	0	0	0	0	0	0	0	1	1	0	1	1	1	1	1	0	1	1
211010	0	0	12.784091	1	10	45	57	8	8	0	3	1	1	0	0	0	1	0	0	0	0	0	0	0	0	1	0	0	0	1	1	1	0	0	1	0
211010	0	0	12.784091	0	8	38	40	6	6	0	2	0	0	0	0	0	0	0	0	0	0	0	0	0	0
211010	0	0	12.784091	1	12	23	25	1	2	0	2	0	0	0	0	0	0	0	0	0	0	0	0	0	0	0	0	0	0	1	1	1	1	1	0	0
211010	0	0	12.784091	0	8	48	47	6	6	0	1	0	0	0	0	0	0	0	0	0	0	0	0	0	0
211010	0	0	12.784091	1	5	34	40	3	3	0	4	0	0	0	0	0	0	0	0	0	0	0	0	0	0	1	0	0	1	1	1	1	1	0	1
211010	0	0	12.784091	0	3	30	39	1	2	0	1	0	0	0	0	0	0	0	0	0	0	0	0	0	0
211010	0	0	12.784091	0	3	35	40	1	1	0	1	0	0	0	0	0	0	0	0	0	0	0	0	0	0
211010	0	0	12.784091	0	8	35	40	6	7	0	1	0	0	0	0	0	0	0	0	0	0	0	0	0	0
211010	0	0	12.784091	1	4	25	30	2	2	0	4	0	0	0	0	0	0	0	0	0	0	0	0	0	0	1	0	0	1	1	1	1	1	0	1	0
211012	0	0	8.181819	1	5	25	31	2	2	0	2	0	0	0	0	0	0	0	0	0	0	0	0	0	0	0	0	0	0	1	1	1	0	0	0	0
211012	0	0	8.181819	0	3	25	27	1	1	0	2	0	0	0	0	0	0	0	0	0	0	0	0	0	0
211012	0	0	8.181819	1	7	25	30	5	5	0	2	0	0	0	0	0	0	0	0	0	0	0	0	0	0	1	1	0	1	1	1	1	1	1	1	1
211012	0	0	8.181819	0	7	32	33	2	3	0	4	1	1	0	0	0	1	0	0	0	0	0	0	0	0
211012	0	0	8.181819	1	7	30	34	3	3	0	4	1	1	0	0	0	0	0	1	0	0	0	0	0	0	1	0	1	1	1	1	1	1	1	1
211012	0	0	8.181819	1	5	25	26	3	3	0	1	0	0	0	0	0	0	0	0	0	0	0	0	0	0	0	0	0	1	0	0	0	1	0	0
211012	0	0	8.181819	1	6	42	50	4	4	0	2	0	0	0	0	0	0	0	0	0	0	0	0	0	0	1	1	0	1	1	1	1	1	0	1	0
211012	0	0	8.181819	1	5	23	25	2	3	0	1	0	0	0	0	0	0	0	0	0	0	0	0	0	0	1	0	0	1	1	1	1	1	0	1
211012	0	0	8.181819	0	4	33	34	2	2	1	3	1	1	0	0	0	0	0	0	1	0	0	0	0	0
211012	0	0	8.181819	1	7	30	28	1	1	0	4	0	0	0	0	0	0	0	0	0	0	0	0	0	0	1	0	1	1	1	1	1	1	0	1	1
211012	0	0	8.181819	0	30	25		3	3	0	4	1	1	0	0	0	0	0	1	0	0	0	0	0	0
211012	0	0	8.181819	1	13	25	30	1	3	1	5	0	0	0	0	0	0	0	0	0	0	0	0	0	0	1	1	0	1	1	1	1	1	1	1	1
211012	0	0	8.181819	1	13	27	35	2	2	1	3	0	0	0	0	0	0	0	0	0	0	0	0	0	0	1	1	1	1	1	1	1	1	1	1	0
211012	0	0	8.181819	1	14	28	35	5	6	0	3	0	0	0	0	0	0	0	0	0	0	0	0	0	0	1	0	0	0	1	1	0	0	0	0
211012	0	0	8.181819	1	10	28	28	1	1	0	4	0	0	0	0	0	0	0	0	0	0	0	0	0	0	1	1	0	1	1	1	1	1	1	1	0
211012	0	0	8.181819	0	14	30	33	2	2	0	4	0	0	0	0	0	0	0	0	0	0	0	0	0	0
211017	0	0	11.079546	0	4	35	45	2	2	2	4	0	0	0	0	0	0	0	0	0	0	0	0	0	0
211017	0	0	11.079546	0	5	39	44	3	3	1	1	0	0	0	0	0	0	0	0	0	0	0	0	0	0
211017	0	0	11.079546	1	7	35	38	5	5	1	3	0	0	0	0	0	0	0	0	0	0	0	0	0	0	1	1	0	0	1	1	1	1	0	1	0
211017	0	0	11.079546	0	9	27	30	2	1	1	2	0	0	0	0	0	0	0	0	0	0	0	0	0	0
211017	0	0	11.079546	0	4	28	32	2	2	1	1	0	0	0	0	0	0	0	0	0	0	0	0	0	0
211017	0	0	11.079546	1	6	30	38	4	4	1	1	1	1	1	0	0	0	0	0	0	0	0	0	0	0	1	0	0	1	1	1	1	1	0	1	0
211017	0	0	11.079546	0	6	37	45	4	4	1	1	0	0	0	0	0	0	0	0	0	0	0	0	0	0
211017	0	0	11.079546	1	4	30	35	2	2	0	4	0	0	0	0	0	0	0	0	0	0	0	0	0	0	1	1	0	1	1	1	1	1	0	1	0
211017	0	0	11.079546	1	9	25	28	1	1	1	3	0	0	0	0	0	0	0	0	0	0	0	0	0	0	1	0	0	0	1	1	1	0	0	1	0
211017	0	0	11.079546	0	3	32	40	1	2	1	1	0	0	0	0	0	0	0	0	0	0	0	0	0	0
211017	0	0	11.079546	0	3	22	22	1	1	0	2	0	0	0	0	0	0	0	0	0	0	0	0	0	0
211017	0	0	11.079546	1	9	30	35	7	7	0	4	0	0	0	0	0	0	0	0	0	0	0	0	0	0	1	1	0	1	1	1	1	1	0	1
211017	0	0	11.079546	0	6	25	40	4	4	0	3	1	1	0	0	0	0	0	1	0	0	0	0	0	0
211017	0	0	11.079546	1	12	30	28	3	3	0	2	0	0	0	0	0	0	0	0	0	0	0	0	0	0	1	0	0	0	1	1	0	0	0	1
211017	0	0	11.079546	1	10	36	37	8	8	0	2	0	0	0	0	0	0	0	0	0	0	0	0	0	0	1	0	0	1	1	1	0	1	0	1
211017	0	0	11.079546	0	7	37	38	5	5	0	2	0	0	0	0	0	0	0	0	0	0	0	0	0	0
211017	0	0	11.079546	1	6	27	35	2	2	1	1	1	1	0	0	0	0	0	1	0	0	0	0	0	0	0	0	0	1	1	0	1	1	0	1	0
211017	0	0	11.079546	0	7	36	37	5	5	0	2	0	0	0	0	0	0	0	0	0	0	0	0	0	0
211017	0	0	11.079546	0	9	38	39	7	7	0	2	0	0	0	0	0	0	0	0	0	0	0	0	0	0
211022	0	0	13.806819	0	3	22	23	1	1	0	1	0	0	0	0	0	0	0	0	0	0	0	0	0	0
211022	0	0	13.806819	1	3	26	28	1	1	0	1	0	0	0	0	0	0	0	0	0	0	0	0	0	0	1	0	0	1	1	1	1	1	0	1	0
211022	0	0	13.806819	1	7	35	38	5	5	0	1	1	1	1	0	0	0	0	0	0	0	0	0	0	0	0	0	0	1	0	1	1	1	1	1	0
211022	0	0	13.806819	0	7	46	49	5	6	0	1	0	0	0	0	0	0	0	0	0	0	0	0	0	0
211022	0	0	13.806819	1	4	26	25	2	2	0	1	0	0	0	0	0	0	0	0	0	0	0	0	0	0	1	0	0	1	1	1	1	1	0	1
211022	0	0	13.806819	1	5	28	30	3	3	0	2	0	0	0	0	0	0	0	0	0	0	0	0	0	0	1	0	0	1	1	1	1	1	1	1	0
211022	0	0	13.806819	0	6	34	39	4	4	0	1	1	1	0	0	0	0	1	0	0	0	0	0	0	0
211022	0	0	13.806819	1	6	32	37	4	5	0	2	0	0	0	0	0	0	0	0	0	0	0	0	0	0	0	0	0	1	1	1	1	1	1	1
211022	0	0	13.806819	1	7	35	40	5	5	0	1	0	0	0	0	0	0	0	0	0	0	0	0	0	0	1	0	0	1	1	1	1	1	0	1
211022	0	0	13.806819	1	7	47	50	5	5	0	1	1	1	1	0	0	0	0	0	0	0	0	0	0	0	1	1	0	1	1	1	0	1	1	1	0
211022	0	0	13.806819	1	7	45	55	5	5	0	1	1	1	0	0	0	0	0	1	0	0	0	0	0	0	1	1	0	1	1	1	1	1	0	1	0
211022	0	0	13.806819	0	4	33	35	2	3	0	3	0	0	0	0	0	0	0	0	0	0	0	0	0	0
211022	0	0	13.806819	1	3	21	19	1	1	0	2	0	0	0	0	0	0	0	0	0	0	0	0	0	0	1	1	0	1	1	1	1	1	0	1	0
211022	0	0	13.806819	0	9	37	40	7	8	0	3	0	0	0	0	0	0	0	0	0	0	0	0	0	0
211022	0	0	13.806819	0	8	39	40	6	6	0	2	1	1	0	0	0	1	0	0	0	0	0	0	0	0
211022	0	0	13.806819	1	10	30	35	8	8	0	1	0	0	0	0	0	0	0	0	0	0	0	0	0	0	1	0	0	1	1	1	1	1	0	1
211022	0	0	13.806819	1	5	35	40	3	3	0	2	0	0	0	0	0	0	0	0	0	0	0	0	0	0	0	0	0	1	0	0	1	1	0	1	0
211022	0	0	13.806819	0	4	30	38	2	2	0	2	0	0	0	0	0	0	0	0	0	0	0	0	0	0
211024	0	0	6.9886365	1	22	31	33	4	4	3	5	1	1	0	0	0	0	0	0	1	0	0	0	0	0	1	0	0	1	1	1	1	1	1	1
211024	0	0	6.9886365	1	5	33	34	2	2	4	5	1	1	0	0	0	0	0	1	0	0	0	0	0	0	1	0	0	1	1	1	1	1	0	1	0
211024	0	0	6.9886365	0	3	33	35	1	3	4	5	0	0	0	0	0	0	0	0	0	0	0	0	0	0
211024	0	0	6.9886365	0	4	25	30	2	2	4	5	0	0	0	0	0	0	0	0	0	0	0	0	0	0
211024	0	0	6.9886365	1	9	33	38	3	4	2	5	0	0	0	0	0	0	0	0	0	0	0	0	0	0	1	0	0	1	1	1	1	1	1	1
211024	0	0	6.9886365	1	5	30	35	3	3	4	5	0	0	0	0	0	0	0	0	0	0	0	0	0	0	1	1	0	1	1	1	1	1	1	1	0
211024	0	0	6.9886365	1	10	25	30	2	3	2	4	0	0	0	0	0	0	0	0	0	0	0	0	0	0	1	1	0	1	1	1	1	1	1	1	0
211024	0	0	6.9886365	0	5	30	34	3	3	0	5	1	1	0	0	0	0	0	0	1	0	0	0	0	0
211024	0	0	6.9886365	1	14	38	38	4	4	0	5	0	0	0	0	0	0	0	0	0	0	0	0	0	0	1	1	0	1	1	1	1	1	0	1	1
211024	0	0	6.9886365	0	10	33	38	1	1	4	4	0	0	0	0	0	0	0	0	0	0	0	0	0	0
211024	0	0	6.9886365	0	8	38	40	5	6	4	5	0	0	0	0	0	0	0	0	0	0	0	0	0	0
211024	0	0	6.9886365	0	17	27	28	2	2	2	5	0	0	0	0	0	0	0	0	0	0	0	0	0	0
211024	0	0	6.9886365	0	3	22	35	1	1	4	5	0	0	0	0	0	0	0	0	0	0	0	0	0	0
211024	0	0	6.9886365	1	4	20	20	2	2	4	5	0	0	0	0	0	0	0	0	0	0	0	0	0	0	1	1	0	1	1	1	1	1	1	1
211024	0	0	6.9886365	0	6	40	45	3	3	2	4	1	1	0	0	0	0	0	1	0	0	0	0	0	0
211024	0	0	6.9886365	1	6	33	35	3	3	4	5	0	0	0	0	0	0	0	0	0	0	0	0	0	0	1	1	0	1	1	1	1	1	1	1	0
211024	0	0	6.9886365	1	13	25	32	4	5	4	2	0	0	0	0	0	0	0	0	0	0	0	0	0	0	1	0	0	1	1	1	0	1	0	1	0
211024	0	0	6.9886365	1	8	20	22	1	1	0	3	1	1	0	0	0	0	0	1	0	0	0	0	0	0	1	0	0	1	1	1	1	1	1	1	0
211031	0	0	17.21591	0	6	29	30	4	4	1	5	1	1	0	0	0	0	0	1	0	0	0	0	0	0
211031	0	0	17.21591	0	3	25	27	1	1	3	5	1	1	0	0	0	0	0	1	0	0	0	1	0	1
211031	0	0	17.21591	0	6	26	34	1	1	3	5	0	0	0	0	0	0	0	0	0	0	0	0	0	0
211031	0	0	17.21591	0	5	40	42	3	3	1	5	0	0	0	0	0	0	0	0	0	0	0	0	0	0
211031	0	0	17.21591	1	11	25	26	1	1	3	5	0	0	0	0	0	0	0	0	0	0	0	0	0	0	1	1	1	1	1	1	1	1	1	1	1
211031	0	0	17.21591	1	12	23	24	1	1	3	5	0	0	0	0	0	0	0	0	0	0	0	0	0	0	1	1	0	1	1	1	1	1	1	1	0
211031	0	0	17.21591	1	17	26	27	2	2	3	5	0	0	0	0	0	0	0	0	0	0	0	0	0	0	1	1	1	1	1	1	1	1	0	1	1
211031	0	0	17.21591	0	13	23	24	2	2	4	5	0	0	0	0	0	0	0	0	0	0	0	0	0	0
211031	0	0	17.21591	0	8	43	45	6	7	2	5	0	0	0	0	0	0	0	0	0	0	0	0	0	0
211031	0	0	17.21591	0	4	22	25	2	2	4	5	1	1	0	0	0	0	0	0	1	0	0	0	0	0
211031	0	0	17.21591	1	6	28	29	2	2	4	5	0	0	0	0	0	0	0	0	0	0	0	0	0	0	1	1	1	1	1	1	1	0	0	1
211031	0	0	17.21591	0	9	25	34	3	3	1	5	0	0	0	0	0	0	0	0	0	0	0	0	0	0
211031	0	0	17.21591	1	11	25	25	2	2	3	5	0	0	0	0	0	0	0	0	0	0	0	0	0	0	1	1	1	1	1	1	1	1	0	1	1
211031	0	0	17.21591	1	8	32	34	6	6	0	5	0	0	0	0	0	0	0	0	0	0	0	0	0	0	1	1	0	1	1	1	1	0	0	1
211031	0	0	17.21591	0	6	40	47	4	4	3	5	0	0	0	0	0	0	0	0	0	0	0	0	0	0
211031	0	0	17.21591	0	7	37	39	5	5	1	4	1	1	0	0	0	0	0	0	1	0	0	0	0	0
211031	0	0	17.21591	0	7	38	40	5	6	0	5	0	0	0	0	0	0	0	0	0	0	0	0	0	0
211031	0	0	17.21591	0	5	32	35	3	3	4	5	0	0	0	0	0	0	0	0	0	0	0	0	0	0
211037	0	0	18.579546	0	8	39	41	6	8	0	3	1	1	0	0	0	1	0	0	0	0	0	0	0	0
211037	0	0	18.579546	1	4	30	29	2	2	0	2	1	1	0	0	0	0	0	1	0	0	0	0	0	0	1	0	0	1	1	1	1	1	0	1	0
211037	0	0	18.579546	0	4	34	40	2	5	0	2	0	0	0	0	0	0	0	0	0	0	0	0	0	0
211037	0	0	18.579546	0	4	26	34	2	4	1	4	1	1	0	0	0	1	0	0	0	0	0	0	0	0
211037	0	0	18.579546	0	4	25	28	2	3	2	2	0	0	0	0	0	0	0	0	0	0	0	0	0	0
211037	0	0	18.579546	0	14	27	30	1	1	1	3	0	0	0	0	0	0	0	0	0	0	0	0	0	0
211037	0	0	18.579546	1	4	30	32	2	3	1	4	0	0	0	0	0	0	0	0	0	0	0	0	0	0	1	0	0	1	1	1	1	1	0	1	0
211037	0	0	18.579546	0	4	30	35	2	2	0	2	0	0	0	0	0	0	0	0	0	0	0	0	0	0
211037	0	0	18.579546	0	7	25	28	1	5	1	2	0	0	0	0	0	0	0	0	0	0	0	0	0	0
211037	0	0	18.579546	1	10	20	21	1	1	0	2	0	0	0	0	0	0	0	0	0	0	0	0	0	0	1	1	0	1	1	1	1	1	0	1	0
211037	0	0	18.579546	1	6	30	35	4	6	0	3	0	0	0	0	0	0	0	0	0	0	0	0	0	0	0	0	0	1	1	1	1	1	0	1	0
211037	0	0	18.579546	0	8	33	36	2	1	1	2	0	0	0	0	0	0	0	0	0	0	0	0	0	0
211037	0	0	18.579546	1	9	41	42	7	7	0	3	1	1	0	0	0	1	0	0	0	0	0	0	0	0	1	1	0	1	1	1	1	1	0	1	1
211037	0	0	18.579546	0	6	30	35	4	5	1	4	1	1	0	0	0	1	0	0	0	0	0	0	0	0
211037	0	0	18.579546	1	11	37	39	8	8	0	3	1	1	1	0	0	0	0	0	0	0	0	0	0	0	0	0	0	1	1	1	1	1	0	1	0
211037	0	0	18.579546	1	6	32	35	2	3	1	3	0	0	0	0	0	0	0	0	0	0	0	0	0	0	1	1	0	1	1	1	1	1	0	1	1
211037	0	0	18.579546	0	10	43	50	8	8	1	2	1	1	0	0	0	0	1	0	0	0	0	0	0	0
211037	0	0	18.579546	0	10	42	40	7	7	0	3	0	0	0	0	0	0	0	0	0	0	0	0	0	0
211038	0	0	11.761365	0	8	32	38	4	4	0	2	1	1	1	0	0	0	0	0	0	0	0	0	0	0
211038	0	0	11.761365	1	6	28	30	3	3	0	1	0	0	0	0	0	0	0	0	0	0	0	0	0	0	0	0	0	1	1	1	1	1	0	1	0
211038	0	0	11.761365	0	7	39	44	5	6	0	1	0	0	0	0	0	0	0	0	0	0	0	0	0	0
211038	0	0	11.761365	0	3	25	29	1	1	0	1	0	0	0	0	0	0	0	0	0	0	0	0	0	0
211038	0	0	11.761365	1	4	28	30	2	2	0	1	0	0	0	0	0	0	0	0	0	0	0	0	0	0	1	0	0	1	1	1	1	0	0	1	1
211038	0	0	11.761365	0	8	39	40	6	6	0	1	0	0	0	0	0	0	0	0	0	0	0	0	0	0
211038	0	0	11.761365	1	5	20	29	3	3	0	1	0	0	0	0	0	0	0	0	0	0	0	0	0	0	1	0	0	1	1	1	1	0	0	1
211038	0	0	11.761365	1	10	37	39	2	2	0	2	0	0	0	0	0	0	0	0	0	0	0	0	0	0	1	0	0	0	1	1	0	1	0	0
211038	0	0	11.761365	0	5	30	35	3	7	0	1	0	0	0	0	0	0	0	0	0	0	0	0	0	0
211038	0	0	11.761365	1	5	35	40	3	4	0	1	1	1	0	0	0	1	0	0	0	0	0	0	0	0	0	0	0	1	1	1	1	1	0	1	0
211038	0	0	11.761365	1	3	19	20	1	1	0	2	0	0	0	0	0	0	0	0	0	0	0	0	0	0	1	0	0	1	1	1	1	1	0	1	0
211038	0	0	11.761365	0	5	32	35	3	3	0	1	1	1	1	0	0	0	0	0	0	0	0	0	0	0
211038	0	0	11.761365	1	6	32	35	4	4	0	1	0	0	0	0	0	0	0	0	0	0	0	0	0	0	1	0	0	0	1	1	1	1	0	1	0
211038	0	0	11.761365	0	8	35	40	6	6	0	1	0	0	0	0	0	0	0	0	0	0	0	0	0	0
211038	0	0	11.761365	1	5	33	33	3	6	0	1	0	0	0	0	0	0	0	0	0	0	0	0	0	0	1	0	0	1	1	1	1	0	0	1	1
211038	0	0	11.761365	0	6	39	40	4	5	0	3	0	0	0	0	0	0	0	0	0	0	0	0	0	0
211038	0	0	11.761365	0	6	45	55	4	4	0	1	0	0	0	0	0	0	0	0	0	0	0	0	0	0
211038	0	0	11.761365	0	7	38	42	5	5	0	2	1	1	1	0	0	0	0	0	0	0	0	0	0	0
211038	0	0	11.761365	0	3	28	29	1	1	0	1	0	0	0	0	0	0	0	0	0	0	0	0	0	0
211046	0	0	14.488636	1	6	30	31	4	4	0	1	0	0	0	0	0	0	0	0	0	0	0	0	0	0	1	0	0	1	1	1	1	1	0	1	0
211046	0	0	14.488636	0	6	40	23	4	7	0	1	0	0	0	0	0	0	0	0	0	0	0	0	0	0
211046	0	0	14.488636	1	6	43	49	4	4	0	1	0	0	0	0	0	0	0	0	0	0	0	0	0	0	0	0	0	1	1	1	1	1	0	1
211046	0	0	14.488636	1	5	23	25	3	3	0	1	0	0	0	0	0	0	0	0	0	0	0	0	0	0	1	0	0	1	1	1	1	1	0	1
211046	0	0	14.488636	1	5	24	28	3	4	0	2	0	0	0	0	0	0	0	0	0	0	0	0	0	0	0	0	0	1	1	1	1	1	0	1
211046	0	0	14.488636	1	5	22	22	3	3	0	1	0	0	0	0	0	0	0	0	0	0	0	0	0	0	0	0	0	1	0	0	0	0	0	0	0
211046	0	0	14.488636	1	4	32	33	2	3	0	5	0	0	0	0	0	0	0	0	0	0	0	0	0	0	1	1	0	1	1	1	1	1	0	1	0
211046	0	0	14.488636	0	6	39	46	4	5	0	1	0	0	0	0	0	0	0	0	0	0	0	0	0	0
211046	0	0	14.488636	1	10	35	47	8	9	0	1	0	0	0	0	0	0	0	0	0	0	0	0	0	0	1	0	0	1	1	1	0	1	0	0	0
211046	0	0	14.488636	1	4	24	35	2	2	2	4	0	0	0	0	0	0	0	0	0	0	0	0	0	0	1	0	0	1	1	1	1	1	1	1	0
211046	0	0	14.488636	1	6	30	24	4	4	0	1	0	0	0	0	0	0	0	0	0	0	0	0	0	0	1	1	0	1	0	0	1	1	0	1	0
211046	0	0	14.488636	1	8	33	45	6	8	0	1	0	0	0	0	0	0	0	0	0	0	0	0	0	0	1	0	0	1	1	1	1	1	0	1	0
211046	0	0	14.488636	1	7	34	36	5	6	0	1	0	0	0	0	0	0	0	0	0	0	0	0	0	0	1	0	0	1	1	1	0	1	0	1	0
211046	0	0	14.488636	1	7	30	40	5	6	0	1	0	0	0	0	0	0	0	0	0	0	0	0	0	0	1	0	0	0	1	1	0	0	0	0
211046	0	0	14.488636	1	9	30	34	7	8	0	1	1	1	0	0	0	1	0	0	0	0	0	0	0	0	1	0	0	1	1	1	1	1	1	1	0
211046	0	0	14.488636	1	8	29	32	6	6	0	1	0	0	0	0	0	0	0	0	0	0	0	0	0	0	1	0	0	1	0	0	0	0	0	0	0
211046	0	0	14.488636	0	3	23	29	1	2	0	1	0	0	0	0	0	0	0	0	0	0	0	0	0	0
211048	0	0	12.443182	1	8	45	49	6	6	0	2	0	0	0	0	0	0	0	0	0	0	0	0	0	0	1	0	0	1	1	0	1	1	0	1
211048	0	0	12.443182	1	7	25	28	5	6	0	1	0	0	0	0	0	0	0	0	0	0	0	0	0	0	1	0	0	1	1	1	1	1	1	1	0
211048	0	0	12.443182	1	8	35	40	6	7	0	1	0	0	0	0	0	0	0	0	0	0	0	0	0	0	0	0	0	1	0	0	0	0	0	0	0
211048	0	0	12.443182	0	7	42	44	5	7	0	1	1	1	0	0	0	0	0	1	0	0	0	0	0	0
211048	0	0	12.443182	1	6	39	40	4	7	0	3	0	0	0	0	0	0	0	0	0	0	0	0	0	0	1	0	0	0	0	0	0	1	1	0	0
211048	0	0	12.443182	1	5	30	32	3	3	0	1	0	0	0	0	0	0	0	0	0	0	0	0	0	0	1	0	1	1	1	1	1	1	1	1
211048	0	0	12.443182	1	6	39	40	4	4	0	1	0	0	0	0	0	0	0	0	0	0	0	0	0	0	0	0	0	0	0	0	0	0	0	0	0
211048	0	0	12.443182	0	3	30	38	1	4	0	2	0	0	0	0	0	0	0	0	0	0	0	0	0	0
211048	0	0	12.443182	0	6	40	40	3	3	0	1	0	0	0	0	0	0	0	0	0	0	0	0	0	0
211048	0	0	12.443182	0	3	22	23	1	1	0	1	0	0	0	0	0	0	0	0	0	0	0	0	0	0
211048	0	0	12.443182	1	6	30	35	4	4	0	1	0	0	0	0	0	0	0	0	0	0	0	0	0	0	1	0	0	1	1	1	0	0	0	0	0
211048	0	0	12.443182	0	6	35	39	4	6	0	2	1	1	0	0	0	1	0	0	0	0	0	0	0	0
211048	0	0	12.443182	1	5	21	23	3	3	0	1	0	0	0	0	0	0	0	0	0	0	0	0	0	0	0	0	0	1	0	0	0	0	0	1	0
211048	0	0	12.443182	0	6	28	30	4	5	0	2	0	0	0	0	0	0	0	0	0	0	0	0	0	0
211048	0	0	12.443182	1	7	42	45	5	4	0	1	1	1	0	0	0	0	1	0	0	0	0	0	0	0	0	0	0	1	1	1	0	1	0	1	0
211048	0	0	12.443182	1	6	38	39	4	4	0	1	0	0	0	0	0	0	0	0	0	0	0	0	0	0	0	0	0	0	1	1	0	1	0	0
211048	0	0	12.443182	0	5	43	50	3	3	0	1	0	0	0	0	0	0	0	0	0	0	0	0	0	0
211048	0	0	12.443182	1	5	25	27	3	3	0	1	0	0	0	0	0	0	0	0	0	0	0	0	0	0	1	0	0	1	0	0	0	1	0	0
211057	0	0	9.715909	0	7	48	49	5	5	0	5	0	0	0	0	0	0	0	0	0	0	0	0	0	0
211057	0	0	9.715909	0	5	28	32	3	3	0	4	0	0	0	0	0	0	0	0	0	0	0	0	0	0
211057	0	0	9.715909	0	6	30	30	4	4	0	4	1	1	0	0	0	0	0	0	1	0	0	0	0	0
211057	0	0	9.715909	1	6	23	25	4	4	0	1	1	1	0	0	0	0	0	0	1	0	0	0	0	0	1	0	0	1	1	1	1	1	1	1	0
211057	0	0	9.715909	1	15	28	30	3	3	0	5	0	0	0	0	0	0	0	0	0	0	0	0	0	0	1	1	0	1	1	1	1	1	0	1	0
211057	0	0	9.715909	1	6	35	40	4	7	0	4	0	0	0	0	0	0	0	0	0	0	0	0	0	0	1	0	0	1	1	1	1	1	1	1	0
211057	0	0	9.715909	1	7	30	35	5	6	0	4	0	0	0	0	0	0	0	0	0	0	0	0	0	0	0	0	0	1	0	0	0	1	0	1
211057	0	0	9.715909	0	6	25	30	2	2	1	4	1	1	0	0	0	0	0	1	0	0	0	0	0	0
211057	0	0	9.715909	0	11	30	30	1	1	0	5	0	0	0	0	0	0	0	0	0	0	0	0	0	0
211057	0	0	9.715909	1	13	25	28	1	1	0	5	0	0	0	0	0	0	0	0	0	0	0	0	0	0	1	1	0	1	1	1	0	1	1	1	1
211057	0	0	9.715909	1	5	27	29	3	4	0	1	0	0	0	0	0	0	0	0	0	0	0	0	0	0	1	0	0	1	1	1	1	1	0	0
211057	0	0	9.715909	1	13	19	20	1	1	0	4	0	0	0	0	0	0	0	0	0	0	0	0	0	0	1	1	1	1	1	1	1	1	1	0	0
211057	0	0	9.715909	1	6	25	27	2	2	0	4	0	0	0	0	0	0	0	0	0	0	0	0	0	0	1	1	0	1	1	1	1	1	1	1	0
211057	0	0	9.715909	1	8	30	35	6	8	0	2	0	0	0	0	0	0	0	0	0	0	0	0	0	0	0	0	0	1	1	1	1	1	1	1	0
211057	0	0	9.715909	0	7	43	45	5	6	0	3	0	0	0	0	0	0	0	0	0	0	0	0	0	0
211057	0	0	9.715909	1	8	28	30	2	2	0	5	0	0	0	0	0	0	0	0	0	0	0	0	0	0	1	1	0	1	1	1	1	1	1	1	1
211057	0	0	9.715909	1	4	22	36	2	2	4	5	0	0	0	0	0	0	0	0	0	0	0	0	0	0	1	0	1	1	1	1	1	1	1	1
211062	0	0	7.8409095	1	6	25	28	4	5	0	2	0	0	0	0	0	0	0	0	0	0	0	0	0	0	1	0	0	1	0	0	0	1	0	0
211062	0	0	7.8409095	0	5	43	42	3	4	1	1	0	0	0	0	0	0	0	0	0	0	0	0	0	0
211062	0	0	7.8409095	0	8	35	38	6	6	0	1	0	0	0	0	0	0	0	0	0	0	0	0	0	0
211062	0	0	7.8409095	1	9	43	48	7	7	0	1	0	0	0	0	0	0	0	0	0	0	0	0	0	0	1	1	1	1	1	1	1	1	1	1	0
211062	0	0	7.8409095	0	8	29	30	6	7	0	1	0	0	0	0	0	0	0	0	0	0	0	0	0	0
211062	0	0	7.8409095	0	8	35	35	6	6	0	1	1	1	0	0	0	0	0	1	0	0	0	0	0	0
211062	0	0	7.8409095	1	5	25	30	3	3	0	1	0	0	0	0	0	0	0	0	0	0	0	0	0	0	1	1	1	1	1	1	1	1	1	1
211062	0	0	7.8409095	1	4	25	30	2	2	0	2	0	0	0	0	0	0	0	0	0	0	0	0	0	0	0	0	0	1	0	0	0	1	0	1
211062	0	0	7.8409095	1	10	39	40	6	7	0	1	0	0	0	0	0	0	0	0	0	0	0	0	0	0	0	0	0	1	1	1	0	1	1	1
211062	0	0	7.8409095	1	3	39	45	1	1	0	2	0	0	0	0	0	0	0	0	0	0	0	0	0	0	1	0	0	1	1	1	0	1	0	0	0
211062	0	0	7.8409095	1	5	30	30	3	4	0	1	1	1	0	0	0	0	0	1	0	0	0	0	0	0	1	0	0	1	0	0	1	1	1	1	0
211062	0	0	7.8409095	1	7	30	38	5	5	0	1	0	0	0	0	0	0	0	0	0	0	0	0	0	0	1	0	0	1	0	0	1	1	1	1	0
211062	0	0	7.8409095	0	8	28	30	5	6	0	1	0	0	0	0	0	0	0	0	0	0	0	0	0	0
211062	0	0	7.8409095	0	4	22	23	2	2	0	1	1	1	0	0	0	0	0	0	1	0	0	0	0	0
211062	0	0	7.8409095	0	5	29	30	2	3	0	1	0	0	0	0	0	0	0	0	0	0	0	0	0	0
211062	0	0	7.8409095	0	3	22	24	1	1	0	2	0	0	0	0	0	0	0	0	0	0	0	0	0	0
211062	0	0	7.8409095	1	7	32	34	4	4	0	1	0	0	0	0	0	0	0	0	0	0	0	0	0	0	1	0	0	1	1	1	0	1	0	0	0
211062	0	0	7.8409095	0	5	30	30	3	3	0	1	0	0	0	0	0	0	0	0	0	0	0	0	0	0
211062	0	0	7.8409095	1	15	28	30	1	1	0	2	1	1	0	0	0	0	0	1	0	0	0	0	0	0	1	0	0	1	1	1	1	1	1	1	0
211075	0	0	17.045456	1	6	33	35	4	4	0	1	0	0	0	0	0	0	0	0	0	0	0	0	0	0	1	0	0	1	1	1	1	1	0	0	1
211075	0	0	17.045456	0	8	31	32	6	6	0	1	0	0	0	0	0	0	0	0	0	0	0	0	0	0
211075	0	0	17.045456	0	6	32	37	4	7	0	1	0	0	0	0	0	0	0	0	0	0	0	0	0	0
211075	0	0	17.045456	1	7	33	35	5	5	0	1	0	0	0	0	0	0	0	0	0	0	0	0	0	0	1	0	0	1	1	1	1	1	0	0
211075	0	0	17.045456	0	7	33	35	4	4	0	1	0	0	0	0	0	0	0	0	0	0	0	0	0	0
211075	0	0	17.045456	1	7	38	40	5	5	0	1	0	0	0	0	0	0	0	0	0	0	0	0	0	0	1	0	0	1	1	1	1	1	0	0	1
211075	0	0	17.045456	1	11	39	40	9	10	0	3	0	0	0	0	0	0	0	0	0	0	0	0	0	0	0	0	0	1	1	1	0	1	0	1	0
211075	0	0	17.045456	1	9	28	30	2	2	0	2	0	0	0	0	0	0	0	0	0	0	0	0	0	0	1	0	0	1	1	1	1	1	0	1
211075	0	0	17.045456	1	4	28	30	2	2	0	3	0	0	0	0	0	0	0	0	0	0	0	0	0	0	0	0	0	1	1	1	0	1	0	0
211075	0	0	17.045456	1	4	20	30	2	3	0	2	1	1	0	0	0	1	0	0	0	0	0	0	0	0	1	1	0	1	1	1	1	1	0	1	0
211075	0	0	17.045456	1	11	32	40	8	10	0	4	1	1	0	0	0	0	0	0	1	0	0	0	0	0	1	0	1	1	1	1	1	1	1	1	0
211075	0	0	17.045456	1	5	32	35	3	4	0	2	0	0	0	0	0	0	0	0	0	0	0	0	0	0	1	0	0	1	1	1	1	1	0	1	0
211075	0	0	17.045456	0	6	28	30	4	4	0	1	0	0	0	0	0	0	0	0	0	0	0	0	0	0
211075	0	0	17.045456	1	7	32	35	5	7	0	1	0	0	0	0	0	0	0	0	0	0	0	0	0	0	1	0	0	1	1	1	1	1	0	1
211075	0	0	17.045456	1	5	28	30	3	3	0	3	0	0	0	0	0	0	0	0	0	0	0	0	0	0	1	0	0	1	1	1	1	1	0	1
211075	0	0	17.045456	0	8	40	45	6	6	0	3	1	1	0	0	0	1	0	0	0	0	0	0	0	0
211075	0	0	17.045456	0	14	30	33	1	3	1	4	0	0	0	0	0	0	0	0	0	0	0	0	0	0
211075	0	0	17.045456	1	7	32	35	5	6	0	1	0	0	0	0	0	0	0	0	0	0	0	0	0	0	0	0	0	1	0	0	0	1	0	0
211075	0	0	17.045456	0	4	23	24	2	3	0	3	0	0	0	0	0	0	0	0	0	0	0	0	0	0
211094	0	0	13.806819	1	4	28	30	2	2	0	1	0	0	0	0	0	0	0	0	0	0	0	0	0	0	1	0	0	1	1	1	1	1	1	1
211094	0	0	13.806819	0	7	41	42	5	5	0	1	0	0	0	0	0	0	0	0	0	0	0	0	0	0
211094	0	0	13.806819	1	6	35	35	4	4	0	1	0	0	0	0	0	0	0	0	0	0	0	0	0	0	0	0	0	1	1	1	1	1	1	1	0
211094	0	0	13.806819	0	4	22	23	2	2	0	1	0	0	0	0	0	0	0	0	0	0	0	0	0	0
211094	0	0	13.806819	1	12	20	22	2	3	1	1	0	0	0	0	0	0	0	0	0	0	0	0	0	0	1	0	0	1	1	1	1	1	1	1
211094	0	0	13.806819	1	6	35	40	4	6	0	1	0	0	0	0	0	0	0	0	0	0	0	0	0	0	1	0	0	1	1	1	1	1	0	1
211094	0	0	13.806819	1	3	22	25	1	1	0	1	0	0	0	0	0	0	0	0	0	0	0	0	0	0	1	1	0	1	1	1	1	1	0	0	0
211094	0	0	13.806819	1	3	23	22	1	2	0	3	0	0	0	0	0	0	0	0	0	0	0	0	0	0	1	0	0	1	1	1	1	1	0	1	1
211094	0	0	13.806819	1	10	20	24	2	2	0	4	0	0	0	0	0	0	0	0	0	0	0	0	0	0	1	1	0	1	1	1	1	0	0	1
211094	0	0	13.806819	0	6	30	35	4	4	0	1	0	0	0	0	0	0	0	0	0	0	0	0	0	0
211094	0	0	13.806819	1	15	33	35	6	6	0	2	0	0	0	0	0	0	0	0	0	0	0	0	0	0	1	1	0	1	1	1	1	1	0	1	0
211094	0	0	13.806819	0	9	45	48	6	6	0	2	0	0	0	0	0	0	0	0	0	0	0	0	0	0
211094	0	0	13.806819	1	6	28	32	4	4	0	1	0	0	0	0	0	0	0	0	0	0	0	0	0	0	1	1	1	1	1	1	1	1	0	1	0
211094	0	0	13.806819	1	6	30	45	4	5	0	1	0	0	0	0	0	0	0	0	0	0	0	0	0	0	0	0	0	1	0	0	0	1	0	1	0
211094	0	0	13.806819	1	6	21	25	1	1	0	4	0	0	0	0	0	0	0	0	0	0	0	0	0	0	1	1	0	1	1	1	1	1	1	1	0
211094	0	0	13.806819	0	9	40	40	7	8	0	1	0	0	0	0	0	0	0	0	0	0	0	0	0	0
211094	0	0	13.806819	1	9	35	38	7	7	0	3	0	0	0	0	0	0	0	0	0	0	0	0	0	0	1	0	0	1	0	0	1	1	0	1
211094	0	0	13.806819	1	12	40	45	10	10	0	1	0	0	0	0	0	0	0	0	0	0	0	0	0	0	1	0	0	1	1	1	1	1	0	1	1
211094	0	0	13.806819	0	5	22	28	2	3	0	3	0	0	0	0	0	0	0	0	0	0	0	0	0	0
211094	0	0	13.806819	0	6	30	32	4	4	0	1	0	0	0	0	0	0	0	0	0	0	0	0	0	0
211097	0	0	9.034091	1	9	35	40	7	7	0	2	1	1	0	0	0	0	0	1	0	0	0	0	0	0	1	1	0	1	1	1	1	1	0	1
211097	0	0	9.034091	1	18	32	35	2	2	1	3	0	0	0	0	0	0	0	0	0	0	0	0	0	0	1	1	0	1	1	1	1	1	1	0	0
211097	0	0	9.034091	0	5	34	38	3	3	1	4	1	1	0	0	0	1	0	0	0	0	0	0	0	0
211097	0	0	9.034091	0	5	25	28	1	2	0	1	0	0	0	0	0	0	0	0	0	0	0	0	0	0
211097	0	0	9.034091	0	9	34	35	4	4	0	2	0	0	0	0	0	0	0	0	0	0	0	0	0	0
211097	0	0	9.034091	0	5	35	50	2	2	4	5	0	0	0	0	0	0	0	0	0	0	0	0	0	0
211097	0	0	9.034091	1	4	23	25	2	3	0	1	0	0	0	0	0	0	0	0	0	0	0	0	0	0	0	0	0	1	1	1	0	1	1	0
211097	0	0	9.034091	0	7	44	48	5	5	0	4	1	1	0	0	0	0	0	0	1	0	0	0	0	0
211097	0	0	9.034091	1	11	27	30	1	1	0	5	0	0	0	0	0	0	0	0	0	0	0	0	0	0	1	1	0	1	1	1	1	1	1	1	0
211097	0	0	9.034091	1	3	20	25	1	1	0	2	0	0	0	0	0	0	0	0	0	0	0	0	0	0	1	1	0	1	1	1	1	1	0	1	1
211097	0	0	9.034091	1	5	25	30	3	3	0	1	0	0	0	0	0	0	0	0	0	0	0	0	0	0	1	1	1	1	1	1	1	1	0	1	1
211097	0	0	9.034091	1	6	35	38	4	5	0	3	0	0	0	0	0	0	0	0	0	0	0	0	0	0	1	0	0	1	1	1	1	1	1	1	0
211097	0	0	9.034091	0	8	33	39	6	6	0	1	0	0	0	0	0	0	0	0	0	0	0	0	0	0
211097	0	0	9.034091	0	15	32	35	4	4	0	4	0	0	0	0	0	0	0	0	0	0	0	0	0	0
211097	0	0	9.034091	1	7	33	35	4	4	0	3	0	0	0	0	0	0	0	0	0	0	0	0	0	0	1	0	0	1	1	1	0	1	1	1	0
211097	0	0	9.034091	1	4	25	28	2	3	0	2	0	0	0	0	0	0	0	0	0	0	0	0	0	0	1	1	0	1	1	1	1	1	1	1	0
211097	0	0	9.034091	1	9	25	27	1	1	0	4	0	0	0	0	0	0	0	0	0	0	0	0	0	0	1	1	0	1	1	1	1	1	1	1	0
211097	0	0	9.034091	0	5	30	35	3	3	0	2	0	0	0	0	0	0	0	0	0	0	0	0	0	0
211097	0	0	9.034091	0	5	41	45	1	1	0	4	1	1	0	0	0	0	0	0	1	0	0	0	0	0
211097	0	0	9.034091	0	7	46	47	5	5	0	2	0	0	0	0	0	0	0	0	0	0	0	0	0	0
211100	0	0	8.693182	1	6	32	35	4	4	1	4	1	1	0	0	0	0	0	0	1	0	0	0	0	0	1	0	0	1	1	1	1	0	0	1	0
211100	0	0	8.693182	0	5	35	36	3	3	0	4	0	0	0	0	0	0	0	0	0	0	0	0	0	0
211100	0	0	8.693182	1	8	30	32	6	6	0	4	0	0	0	0	0	0	0	0	0	0	0	0	0	0	1	0	0	1	0	0	0	1	0	0	0
211100	0	0	8.693182	1	7	25	29	3	3	4	5	0	0	0	0	0	0	0	0	0	0	0	0	0	0	1	0	0	1	1	1	1	1	1	1	0
211100	0	0	8.693182	1	5	30	33	3	3	4	5	1	1	0	0	0	0	0	1	0	0	0	0	0	0	1	0	0	1	1	1	1	1	0	1	0
211100	0	0	8.693182	0	5	36	39	3	3	3	5	0	0	0	0	0	0	0	0	0	0	0	0	0	0
211100	0	0	8.693182	1	5	33	35	3	3	1	4	0	0	0	0	0	0	0	0	0	0	0	0	0	0	1	0	0	1	1	1	1	1	0	1
211100	0	0	8.693182	0	8	38	39	6	6	2	5	0	0	0	0	0	0	0	0	0	0	0	0	0	0
211100	0	0	8.693182	0	9	35	35	5	5	3	5	1	1	0	0	0	0	0	0	1	0	0	0	0	0
211100	0	0	8.693182	1	7	25	30	3	3	4	5	0	0	0	0	0	0	0	0	0	0	0	0	0	0	1	0	0	1	1	1	1	1	0	1	0
211100	0	0	8.693182	1	9	25	35	2	2	4	5	0	0	0	0	0	0	0	0	0	0	0	0	0	0	1	0	0	1	1	1	1	1	1	1	0
211100	0	0	8.693182	0	6	32	35	4	5	3	5	1	1	0	0	0	0	0	0	1	0	0	0	0	0
211100	0	0	8.693182	1	6	38	40	4	4	1	4	1	1	0	0	0	0	0	0	1	0	0	0	0	0	1	0	0	0	1	1	1	0	0	1	0
211100	0	0	8.693182	1	11	44	45	9	9	0	3	0	0	0	0	0	0	0	0	0	0	0	0	0	0	1	0	0	1	1	1	1	1	0	1
211100	0	0	8.693182	1	7	19	26	1	1	4	5	0	0	0	0	0	0	0	0	0	0	0	0	0	0	1	1	0	1	1	1	1	0	0	1	0
211100	0	0	8.693182	0	4	28	30	2	2	1	5	0	0	0	0	0	0	0	0	0	0	0	0	0	0
211100	0	0	8.693182	1	3	33	34	1	3	4	5	0	0	0	0	0	0	0	0	0	0	0	0	0	0	1	0	0	1	1	1	1	1	0	1	1
211100	0	0	8.693182	1	3	30	32	1	1	0	5	0	0	0	0	0	0	0	0	0	0	0	0	0	0	1	0	0	1	1	1	1	1	0	1	0
211100	0	0	8.693182	1	5	33	36	3	3	4	5	0	0	0	0	0	0	0	0	0	0	0	0	0	0	0	0	0	1	1	1	1	1	1	1
211100	0	0	8.693182	1	4	25	25	2	2	4	5	1	1	0	0	0	0	0	0	1	0	0	0	0	0	1	1	0	1	1	1	1	1	1	1
211102	0	0	10.568182	0	8	28	35	2	2	4	5	1	1	0	0	0	1	0	0	0	0	0	0	0	0
211102	0	0	10.568182	1	9	32	35	3	3	1	4	0	0	0	0	0	0	0	0	0	0	0	0	0	0	1	0	0	1	1	1	1	1	0	1
211102	0	0	10.568182	1	7	31	30	5	5	3	2	0	0	0	0	0	0	0	0	0	0	0	0	0	0	1	0	0	1	1	1	1	1	0	1
211102	0	0	10.568182	1	8	35	40	6	6	0	2	0	0	0	0	0	0	0	0	0	0	0	0	0	0	0	0	0	1	0	0	0	1	0	1
211102	0	0	10.568182	1	6	22	32	2	2	0	1	0	0	0	0	0	0	0	0	0	0	0	0	0	0	1	0	0	1	1	1	1	1	1	1	0
211102	0	0	10.568182	0	6	41	40	4	5	0	3	0	0	0	0	0	0	0	0	0	0	0	0	0	0
211102	0	0	10.568182	1	4	22	30	2	2	1	3	1	1	0	0	0	0	0	1	0	0	0	0	0	0	1	0	0	1	1	1	1	1	0	1
211102	0	0	10.568182	1	4	35	35	2	2	0	5	0	0	0	0	0	0	0	0	0	0	0	0	0	0	0	0	0	1	0	0	0	1	0	0	0
211102	0	0	10.568182	0	4	26	27	2	3	1	4	0	0	0	0	0	0	0	0	0	0	0	0	0	0
211102	0	0	10.568182	0	4	24	24	2	2	0	1	1	1	0	0	0	0	0	1	0	0	0	0	0	0
211102	0	0	10.568182	0	8	22	22	1	3	4	2	1	1	0	0	0	0	0	0	1	0	0	0	0	0
211102	0	0	10.568182	1	10	25	30	1	1	1	5	0	0	0	0	0	0	0	0	0	0	0	0	0	0	1	1	0	1	1	1	1	1	0	1	1
211102	0	0	10.568182	0	4	30	30	2	4	4	3	1	1	0	0	0	0	0	1	0	0	0	0	0	0
211102	0	0	10.568182	1	8	45	44	6	6	1	3	1	1	0	0	0	0	0	1	0	0	0	0	0	0	1	1	0	1	1	1	1	1	1	1	0
211102	0	0	10.568182	0	8	40	35	5	5	0	4	0	0	0	0	0	0	0	0	0	0	0	0	0	0
211102	0	0	10.568182	0	4	31	34	2	2	0	2	1	1	0	0	0	0	0	1	0	0	0	0	0	0
211102	0	0	10.568182	0	9	41	51	7	7	4	5	1	1	0	0	0	0	0	0	1	0	0	0	0	0
211102	0	0	10.568182	0	9	35	40	7	7	0	2	0	0	0	0	0	0	0	0	0	0	0	0	0	0
211113	0	0	15.34091	1	8	22	25	1	1	2	3	0	0	0	0	0	0	0	0	0	0	0	0	0	0	1	1	0	1	1	1	1	1	0	1	0
211113	0	0	15.34091	1	6	42	45	4	4	2	3	1	1	0	0	0	0	0	1	0	0	0	0	0	0	1	0	0	1	1	1	1	1	0	1	1
211113	0	0	15.34091	1	8	32	35	6	6	0	1	0	0	0	0	0	0	0	0	0	0	0	0	0	0	1	0	0	1	1	1	0	1	0	1
211113	0	0	15.34091	1	5	30	35	3	3	0	3	0	0	0	0	0	0	0	0	0	0	0	0	0	0	1	0	0	1	1	1	0	0	0	1
211113	0	0	15.34091	0	4	25	30	2	4	0	2	0	0	0	0	0	0	0	0	0	0	0	0	0	0
211113	0	0	15.34091	1	11	30	40	9	9	0	3	1	1	1	0	0	0	0	0	0	0	0	0	0	0	1	0	0	0	1	1	1	0	0	1	0
211113	0	0	15.34091	0	10	38	40	8	8	0	2	1	1	0	0	0	0	0	1	0	0	0	0	0	0
211113	0	0	15.34091	0	6	40	45	4	6	0	3	0	0	0	0	0	0	0	0	0	0	0	0	0	0
211113	0	0	15.34091	1	8	38	40	6	8	0	2	1	1	0	0	0	0	0	1	0	0	0	0	0	0	1	1	0	1	1	1	1	1	0	1	0
211113	0	0	15.34091	0	6	30	33	4	4	0	3	0	0	0	0	0	0	0	0	0	0	0	0	0	0
211113	0	0	15.34091	1	7	28	30	5	5	0	1	0	0	0	0	0	0	0	0	0	0	0	0	0	0	0	0	0	1	1	1	0	0	0	1
211113	0	0	15.34091	1	5	27	30	3	3	2	2	0	0	0	0	0	0	0	0	0	0	0	0	0	0	1	0	0	1	1	1	1	1	1	1	0
211113	0	0	15.34091	0	7	37	40	4	4	0	2	1	1	0	0	0	0	0	1	0	0	0	0	0	0
211113	0	0	15.34091	0	4	28	30	2	3	0	1	1	1	1	0	0	0	0	0	0	0	0	0	0	0
211113	0	0	15.34091	1	7	30	40	5	7	0	2	1	1	1	0	0	0	0	0	0	0	0	0	0	0	1	0	0	0	1	1	1	0	0	1	0
211113	0	0	15.34091	1	4	30	34	2	2	0	3	0	0	0	0	0	0	0	0	0	0	0	0	0	0	1	0	0	1	1	1	1	1	1	1	0
211113	0	0	15.34091	0	6	35	56	4	5	1	1	1	1	0	1	0	0	0	0	0	0	0	0	0	0
211113	0	0	15.34091	0	3	28	35	1	1	1	2	0	0	0	0	0	0	0	0	0	0	0	0	0	0
211122	0	0	13.636364	0	6	48	46	4	4	0	1	0	0	0	0	0	0	0	0	0	0	0	0	0	0
211122	0	0	13.636364	1	5	23	27	3	4	0	2	0	0	0	0	0	0	0	0	0	0	0	0	0	0	1	0	0	1	1	1	1	1	0	1	1
211122	0	0	13.636364	1	6	27	28	4	5	0	1	0	0	0	0	0	0	0	0	0	0	0	0	0	0	0	0	0	1	0	0	0	1	0	0	0
211122	0	0	13.636364	1	8	20	25	1	1	0	1	0	0	0	0	0	0	0	0	0	0	0	0	0	0	1	1	0	0	1	1	1	1	0	1	0
211122	0	0	13.636364	1	6	32	34	4	4	0	1	0	0	0	0	0	0	0	0	0	0	0	0	0	0	1	1	0	0	1	1	0	0	0	0	0
211122	0	0	13.636364	0	6	37	42	3	4	2	4	1	1	1	0	0	0	0	0	0	0	0	0	0	0
211122	0	0	13.636364	1	4	30	31	2	2	0	1	0	0	0	0	0	0	0	0	0	0	0	0	0	0	1	0	0	0	0	0	0	0	0	0	0
211122	0	0	13.636364	0	11	38	42	6	6	0	1	0	0	0	0	0	0	0	0	0	0	0	0	0	0
211122	0	0	13.636364	1	6	28	30	4	4	0	1	0	0	0	0	0	0	0	0	0	0	0	0	0	0	0	0	0	1	0	0	0	1	1	1
211122	0	0	13.636364	1	5	25	26	3	5	0	1	0	0	0	0	0	0	0	0	0	0	0	0	0	0	1	0	0	1	0	0	0	0	0	0	0
211122	0	0	13.636364	1	5	37	40	3	3	0	4	0	0	0	0	0	0	0	0	0	0	0	0	0	0	1	0	0	0	1	1	1	0	0	0	0
211122	0	0	13.636364	1	8	35	37	6	6	0	2	0	0	0	0	0	0	0	0	0	0	0	0	0	0	0	0	0	0	1	1	0	1	0	1	0
211122	0	0	13.636364	0	8	45	46	4	4	0	4	0	0	0	0	0	0	0	0	0	0	0	0	0	0
211122	0	0	13.636364	1	7	30	33	5	5	0	1	1	1	1	0	0	0	0	0	0	0	0	0	0	0	0	0	0	1	1	1	0	1	0	1	0
211122	0	0	13.636364	1	4	25	25	2	2	0	2	0	0	0	0	0	0	0	0	0	0	0	0	0	0	0	0	0	1	0	0	0	1	0	1
211122	0	0	13.636364	1	9	33	35	7	7	0	2	0	0	0	0	0	0	0	0	0	0	0	0	0	0	1	0	0	1	1	1	1	1	0	1	1
211122	0	0	13.636364	0	6	25	28	4	4	0	1	0	0	0	0	0	0	0	0	0	0	0	0	0	0
211122	0	0	13.636364	1	3	30	29	1	1	0	1	0	0	0	0	0	0	0	0	0	0	0	0	0	0	1	0	0	1	1	1	1	0	0	0	0
211122	0	0	13.636364	1	3	20	23	1	1	0	2	0	0	0	0	0	0	0	0	0	0	0	0	0	0	1	1	0	1	1	1	0	1	0	1	0
211122	0	0	13.636364	1	16	31	35	1	1	1	5	0	0	0	0	0	0	0	0	0	0	0	0	0	0	1	0	0	0	1	1	0	1	0	1	0
211130	0	0	10.568182	0	10	40	40	7	7	1	4	0	0	0	0	0	0	0	0	0	0	0	0	0	0
211130	0	0	10.568182	0	6	30	35	4	4	0	2	1	1	0	0	0	1	0	0	0	0	0	0	0	0
211130	0	0	10.568182	1	6	23	26	2	2	0	1	1	1	0	0	0	1	0	0	0	0	0	0	0	0	1	0	0	1	1	1	0	1	1	1	1
211130	0	0	10.568182	1	6	25	36	4	4	0	2	1	1	0	0	0	0	0	0	1	0	0	0	0	0	1	1	0	1	1	1	1	1	0	0	0
211130	0	0	10.568182	1	4	30	34	2	2	3	4	1	1	0	0	0	1	0	0	0	0	0	0	0	0	1	1	0	1	1	1	1	1	1	1	0
211130	0	0	10.568182	1	6	30	35	4	5	0	1	0	0	0	0	0	0	0	0	0	0	0	0	0	0	1	1	0	1	1	1	1	1	0	1	0
211130	0	0	10.568182	1	4	22	25	2	2	0	4	0	0	0	0	0	0	0	0	0	0	0	0	0	0	1	1	0	1	1	1	1	1	0	1	0
211130	0	0	10.568182	0	4	38	40	2	2	0	2	0	0	0	0	0	0	0	0	0	0	0	0	0	0
211130	0	0	10.568182	0	7	40	44	5	5	0	3	1	1	0	0	0	0	0	0	1	0	0	0	0	0
211130	0	0	10.568182	0	5	43	45	3	3	0	3	1	1	0	0	0	1	0	0	0	0	0	0	0	0
211130	0	0	10.568182	1	6	28	30	4	4	0	2	0	0	0	0	0	0	0	0	0	0	0	0	0	0	1	0	0	1	1	1	1	1	0	1	0
211130	0	0	10.568182	1	8	40	42	6	7	0	2	0	0	0	0	0	0	0	0	0	0	0	0	0	0	1	0	0	1	1	1	1	1	1	1	0
211130	0	0	10.568182	0	6	30	35	4	5	0	3	1	1	1	0	0	0	0	0	0	0	0	0	0	0
211130	0	0	10.568182	0	7	39	41	5	5	0	1	1	1	0	0	0	0	0	0	1	0	0	0	0	0
211130	0	0	10.568182	1	8	43	43	6	6	1	4	1	1	1	0	0	0	0	0	0	0	0	0	0	0	1	0	1	1	1	1	1	1	0	1	1
211130	0	0	10.568182	1	5	23	28	3	3	1	3	1	1	0	0	0	1	0	0	0	0	0	0	0	0	1	1	0	1	1	1	1	1	1	1	0
211130	0	0	10.568182	0	5	30	30	3	3	1	3	1	1	0	0	0	1	0	0	0	0	0	0	0	0
211130	0	0	10.568182	0	4	28	30	2	2	0	1	0	0	0	0	0	0	0	0	0	0	0	0	0	0
211130	0	0	10.568182	1	5	30	28	1	1	4	4	0	0	0	0	0	0	0	0	0	0	0	0	0	0	1	1	0	1	1	1	1	1	0	1	0
211130	0	0	10.568182	1	8	38	41	6	6	0	1	1	1	0	0	0	0	0	0	1	0	0	0	0	0	1	0	0	1	1	1	1	1	1	1	1
211134	0	0	8.693182	0	7	27	29	2	2	0	1	0	0	0	0	0	0	0	0	0	0	0	0	0	0
211134	0	0	8.693182	1	6	32	35	4	4	0	1	0	0	0	0	0	0	0	0	0	0	0	0	0	0	1	1	0	1	0	0	1	1	0	1	0
211134	0	0	8.693182	0	5	34	35	3	3	0	1	1	1	0	0	0	1	0	0	0	0	0	0	0	0
211134	0	0	8.693182	1	10	41	37	8	6	0	1	0	0	0	0	0	0	0	0	0	0	0	0	0	0	1	0	0	1	1	1	0	1	0	1	1
211134	0	0	8.693182	1	5	27	31	3	3	0	1	0	0	0	0	0	0	0	0	0	0	0	0	0	0	1	0	0	1	1	1	1	1	0	1	0
211134	0	0	8.693182	1	8	40	46	6	6	0	1	1	1	0	0	0	1	0	0	0	0	0	0	0	0	1	1	0	1	1	1	1	1	0	1	0
211134	0	0	8.693182	1	8	41	45	6	8	0	1	1	1	1	0	0	0	0	0	0	0	0	0	0	0	1	1	0	1	1	1	1	1	0	1	0
211134	0	0	8.693182	1	9	23	25	2	2	0	3	0	0	0	0	0	0	0	0	0	0	0	0	0	0	1	1	0	1	1	1	1	1	1	1	1
211134	0	0	8.693182	0	8	32	35	6	6	3	3	0	0	0	0	0	0	0	0	0	0	0	0	0	0
211134	0	0	8.693182	0	6	36	33	4	9	0	1	1	1	0	0	0	0	1	0	0	0	0	0	0	0
211134	0	0	8.693182	1	4	32	35	2	4	2	3	1	1	0	0	0	1	0	0	0	0	0	0	0	0	1	0	0	1	1	1	1	1	0	0	1
211134	0	0	8.693182	1	7	36	38	5	6	1	3	0	0	0	0	0	0	0	0	0	0	0	0	0	0	1	0	0	1	1	1	1	0	0	0	0
211134	0	0	8.693182	1	10	45	45	8	10	0	1	0	0	0	0	0	0	0	0	0	0	0	0	0	0	0	0	0	1	0	0	0	0	0	1	0
211134	0	0	8.693182	1	7	27	21	1	1	0	2	0	0	0	0	0	0	0	0	0	0	0	0	0	0	0	0	0	1	1	1	1	1	0	1	0
211134	0	0	8.693182	1	7	38	39	5	5	0	1	0	0	0	0	0	0	0	0	0	0	0	0	0	0	1	1	0	1	1	1	1	1	0	1	0
211134	0	0	8.693182	1	6	24	21	2	2	2	1	0	0	0	0	0	0	0	0	0	0	0	0	0	0	1	0	0	1	1	1	1	1	0	1	0
211134	0	0	8.693182	1	4	30	32	2	6	0	1	1	1	0	0	0	1	0	0	0	0	0	0	0	0	1	0	0	1	0	0	0	1	0	1	0
211143	0	0	8.522728	1	8	40	55	6	6	1	2	1	1	0	0	0	0	1	0	0	0	0	0	0	0	1	0	0	1	0	0	1	1	0	1	1
211143	0	0	8.522728	0	7	45	51	5	5	1	1	0	0	0	0	0	0	0	0	0	0	0	0	0	0
211143	0	0	8.522728	0	3	30	30	1	1	0	2	0	0	0	0	0	0	0	0	0	0	0	0	0	0
211143	0	0	8.522728	0	4	32	35	2	4	0	2	0	0	0	0	0	0	0	0	0	0	0	0	0	0
211143	0	0	8.522728	0	5	32	36	3	3	0	1	0	0	0	0	0	0	0	0	0	0	0	0	0	0
211143	0	0	8.522728	1	12	45	47	10	11	0	2	0	0	0	0	0	0	0	0	0	0	0	0	0	0	1	1	0	1	1	1	1	1	0	1	0
211143	0	0	8.522728	0	5	34	34	3	3	0	2	0	0	0	0	0	0	0	0	0	0	0	0	0	0
211143	0	0	8.522728	0	4	33	34	2	2	0	2	0	0	0	0	0	0	0	0	0	0	0	0	0	0
211143	0	0	8.522728	0	5	32	43	3	3	0	1	0	0	0	0	0	0	0	0	0	0	0	0	0	0
211143	0	0	8.522728	0	5	37	38	3	3	0	2	0	0	0	0	0	0	0	0	0	0	0	0	0	0
211143	0	0	8.522728	0	5	34	36	3	3	0	2	0	0	0	0	0	0	0	0	0	0	0	0	0	0
211143	0	0	8.522728	1	6	36	36	4	4	0	1	0	0	0	0	0	0	0	0	0	0	0	0	0	0	0	0	0	1	1	1	1	1	0	1
211143	0	0	8.522728	0	9	33	35	5	5	0	2	1	1	0	0	0	0	0	1	0	0	0	0	0	0
211143	0	0	8.522728	0	3	27	32	1	1	0	1	0	0	0	0	0	0	0	0	0	0	0	0	0	0
211143	0	0	8.522728	0	9	35	44	7	7	0	1	1	1	1	0	0	0	0	0	0	0	0	0	0	0
211143	0	0	8.522728	0	11	25	27	2	2	0	1	0	0	0	0	0	0	0	0	0	0	0	0	0	0
211143	0	0	8.522728	1	10	32	50	7	7	3	1	0	0	0	0	0	0	0	0	0	0	0	0	0	0	1	0	0	0	1	1	1	0	0	1	0
211145	0	0	8.693182	0	6	30	30	4	4	0	1	0	0	0	0	0	0	0	0	0	0	0	0	0	0
211145	0	0	8.693182	1	3	18	20	1	1	0	2	0	0	0	0	0	0	0	0	0	0	0	0	0	0	1	0	0	1	1	1	1	1	0	1	0
211145	0	0	8.693182	0	9	44	53	7	7	0	1	0	0	0	0	0	0	0	0	0	0	0	0	0	0
211145	0	0	8.693182	0	6	38	40	4	4	0	3	0	0	0	0	0	0	0	0	0	0	0	0	0	0
211145	0	0	8.693182	1	5	25	30	3	4	0	2	0	0	0	0	0	0	0	0	0	0	0	0	0	0	0	0	0	1	0	0	0	0	0	0	0
211145	0	0	8.693182	0	6	30	30	4	4	0	2	0	0	0	0	0	0	0	0	0	0	0	0	0	0
211145	0	0	8.693182	1	7	41	52	5	6	2	1	0	0	0	0	0	0	0	0	0	0	0	0	0	0	1	0	0	1	1	1	1	1	1	1
211145	0	0	8.693182	1	8	30	30	6	6	0	2	0	0	0	0	0	0	0	0	0	0	0	0	0	0	0	0	0	1	1	1	0	0	0	0	0
211145	0	0	8.693182	1	6	30	35	4	4	0	1	1	1	1	0	0	0	0	0	0	0	0	0	0	0	1	0	0	1	1	1	1	1	0	0	0
211145	0	0	8.693182	1	8	35	45	6	6	0	2	0	0	0	0	0	0	0	0	0	0	0	0	0	0	1	0	0	1	1	1	1	1	0	1
211145	0	0	8.693182	0	4	35	43	2	2	0	1	0	0	0	0	0	0	0	0	0	0	0	0	0	0
211145	0	0	8.693182	0	5	32	38	3	4	1	1	0	0	0	0	0	0	0	0	0	0	0	0	0	0
211145	0	0	8.693182	0	7	48	53	5	6	0	2	1	1	0	0	1	0	0	0	0	0	0	0	0	0
211145	0	0	8.693182	1	8	22	23	6	6	0	2	1	1	0	0	0	1	0	0	0	0	0	0	0	0	1	0	0	1	1	1	1	1	0	1	1
211145	0	0	8.693182	0	4	30	45	2	2	0	2	0	0	0	0	0	0	0	0	0	0	0	0	0	0
211145	0	0	8.693182	0	6	41	54	4	8	0	1	1	1	0	0	1	0	0	0	0	0	0	0	0	0
211145	0	0	8.693182	0	3	30	30	1	1	0	1	0	0	0	0	0	0	0	0	0	0	0	0	0	0
211145	0	0	8.693182	0	4	30	30	2	2	0	1	0	0	0	0	0	0	0	0	0	0	0	0	0	0
211145	0	0	8.693182	0	9	44	55	7	7	1	1	0	0	0	0	0	0	0	0	0	0	0	0	0	0
211145	0	0	8.693182	0	7	35	39	5	5	3	4	0	0	0	0	0	0	0	0	0	0	0	0	0	0
211161	0	0	12.272728	0	8	35	40	5	5	0	1	1	1	1	0	0	0	0	0	0	0	0	0	0	0
211161	0	0	12.272728	0	7	34	35	5	6	0	1	1	1	0	0	0	0	1	0	0	0	0	0	0	0
211161	0	0	12.272728	1	4	30	32	2	2	0	2	0	0	0	0	0	0	0	0	0	0	0	0	0	0	1	1	0	1	1	1	1	1	0	1	1
211161	0	0	12.272728	1	4	27	29	2	2	0	1	0	0	0	0	0	0	0	0	0	0	0	0	0	0	1	0	0	1	0	0	0	1	0	0
211161	0	0	12.272728	1	10	38	45	8	9	0	1	1	1	0	0	0	1	0	0	0	0	0	0	0	0	1	0	0	1	1	1	1	1	0	1
211161	0	0	12.272728	1	5	24	30	3	3	0	1	1	1	0	0	0	1	0	0	0	0	0	0	0	0	1	1	0	1	0	0	1	1	0	1	1
211161	0	0	12.272728	0	6	30	32	4	4	0	1	0	0	0	0	0	0	0	0	0	0	0	0	0	0
211161	0	0	12.272728	0	8	35	37	4	6	0	4	0	0	0	0	0	0	0	0	0	0	0	0	0	0
211161	0	0	12.272728	0	7	35	40	5	5	0	1	1	1	0	0	0	1	0	0	0	0	0	0	0	0
211161	0	0	12.272728	1	4	34	35	2	2	0	1	1	1	0	0	0	1	0	0	0	0	0	0	0	0	1	0	0	1	1	1	1	0	0	1	0
211161	0	0	12.272728	1	4	25	27	2	2	0	1	0	0	0	0	0	0	0	0	0	0	0	0	0	0	1	0	0	1	0	0	1	1	0	1
211161	0	0	12.272728	0	11	25	29	2	2	0	1	0	0	0	0	0	0	0	0	0	0	0	0	0	0
211161	0	0	12.272728	0	7	19	20	1	3	0	1	0	0	0	0	0	0	0	0	0	0	0	0	0	0
211161	0	0	12.272728	1	9	45	45	7	10	0	1	1	1	1	0	0	0	0	0	0	0	0	0	0	0	0	0	0	1	0	0	1	1	1	1	1
211161	0	0	12.272728	1	8	32	35	6	6	0	1	0	0	0	0	0	0	0	0	0	0	0	0	0	0	1	0	0	0	1	1	1	1	1	1
211161	0	0	12.272728	1	3	19	20	1	1	0	1	0	0	0	0	0	0	0	0	0	0	0	0	0	0	1	1	0	1	1	1	1	1	0	1	0
211161	0	0	12.272728	0	7	34	40	5	5	1	3	0	0	0	0	0	0	0	0	0	0	0	0	0	0
211161	0	0	12.272728	1	7	39	34	5	5	0	1	0	0	0	0	0	0	0	0	0	0	0	0	0	0	1	0	0	1	1	1	1	1	0	1	1
211162	0	0	11.761365	1	3	38	40	1	1	0	1	0	0	0	0	0	0	0	0	0	0	0	0	0	0	1	0	0	1	0	0	0	0	0	1	0
211162	0	0	11.761365	1	6	35	34	4	6	0	2	0	0	0	0	0	0	0	0	0	0	0	0	0	0	1	1	0	0	1	1	0	0	0	1
211162	0	0	11.761365	1	11	28	30	2	2	0	1	0	0	0	0	0	0	0	0	0	0	0	0	0	0	0	0	0	0	0	0	0	0	0	0
211162	0	0	11.761365	0	9	45	50	6	10	0	2	1	1	1	0	0	0	0	0	0	0	0	0	0	0
211162	0	0	11.761365	1	6	33	35	4	4	0	1	0	0	0	0	0	0	0	0	0	0	0	0	0	0	1	0	0	1	0	0	0	1	0	0
211162	0	0	11.761365	1	3	35	38	1	1	0	1	0	0	0	0	0	0	0	0	0	0	0	0	0	0	1	1	0	0	0	0	1	0	0	0	0
211162	0	0	11.761365	0	3	30	39	1	1	0	1	0	0	0	0	0	0	0	0	0	0	0	0	0	0
211162	0	0	11.761365	1	5	37	40	3	4	0	1	0	0	0	0	0	0	0	0	0	0	0	0	0	0	1	0	0	1	1	1	1	0	0	1
211162	0	0	11.761365	1	7	40	40	5	7	0	1	0	0	0	0	0	0	0	0	0	0	0	0	0	0	1	0	0	1	0	0	0	0	0	1	0
211162	0	0	11.761365	1	5	36	38	1	1	0	1	0	0	0	0	0	0	0	0	0	0	0	0	0	0	1	1	0	1	1	1	1	0	0	1	0
211162	0	0	11.761365	0	9	37	38	2	4	0	2	0	0	0	0	0	0	0	0	0	0	0	0	0	0
211162	0	0	11.761365	1	8	28	30	3	3	1	3	0	0	0	0	0	0	0	0	0	0	0	0	0	0	1	0	1	0	0	0	1	0	0	1	0
211162	0	0	11.761365	0	7	43	42	5	8	0	1	1	1	1	0	0	0	0	0	0	0	0	0	0	0
211162	0	0	11.761365	0	8	38	42	5	5	0	2	0	0	0	0	0	0	0	0	0	0	0	0	0	0
211162	0	0	11.761365	1	10	26	26	1	1	1	3	0	0	0	0	0	0	0	0	0	0	0	0	0	0	1	0	0	1	1	1	0	1	0	1	0
211162	0	0	11.761365	0	7	44	41	5	10	0	3	1	1	0	0	0	0	0	0	0	0	1	0	0	0
211162	0	0	11.761365	0	11	43	45	9	10	0	3	0	0	0	0	0	0	0	0	0	0	0	0	0	0
211162	0	0	11.761365	0	5	33	35	1	1	0	2	0	0	0	0	0	0	0	0	0	0	0	0	0	0
211163	0	0	16.704546	1	6	32	36	4	4	1	5	1	1	0	0	0	0	0	1	0	0	0	0	0	0	1	1	0	1	1	1	1	1	0	1	0
211163	0	0	16.704546	1	15	22	29	1	1	0	5	0	0	0	0	0	0	0	0	0	0	0	0	0	0	1	1	0	1	1	1	1	0	0	1	0
211163	0	0	16.704546	0	5	22	24	1	1	0	4	0	0	0	0	0	0	0	0	0	0	0	0	0	0
211163	0	0	16.704546	1	10	27	32	1	1	3	5	0	0	0	0	0	0	0	0	0	0	0	0	0	0	1	1	0	1	1	1	1	1	0	1	0
211163	0	0	16.704546	1	31	27	27	1	1	3	5	0	0	0	0	0	0	0	0	0	0	0	0	0	0	1	1	1	0	1	1	0	0	0	0	0
211163	0	0	16.704546	0	5	30	35	3	4	1	5	0	0	0	0	0	0	0	0	0	0	0	0	0	0
211163	0	0	16.704546	0	9	35	41	6	6	0	5	0	0	0	0	0	0	0	0	0	0	0	0	0	0
211163	0	0	16.704546	1	9	35	35	2	2	3	5	0	0	0	0	0	0	0	0	0	0	0	0	0	0	1	0	1	1	1	1	1	1	1	1
211163	0	0	16.704546	0	5	23	40	3	1	3	4	0	0	0	0	0	0	0	0	0	0	0	0	0	0
211163	0	0	16.704546	1	6	35	36	4	4	1	4	0	0	0	0	0	0	0	0	0	0	0	0	0	0	1	1	0	0	0	0	0	0	0	0	0
211163	0	0	16.704546	0	4	22	30	2	2	1	5	0	0	0	0	0	0	0	0	0	0	0	0	0	0
211163	0	0	16.704546	0	4	28	30	2	2	0	4	0	0	0	0	0	0	0	0	0	0	0	0	0	0
211163	0	0	16.704546	1	3	28	26	1	1	4	5	0	0	0	0	0	0	0	0	0	0	0	0	0	0	1	1	0	1	1	1	1	0	0	1	1
211163	0	0	16.704546	1	6	32	35	4	4	1	4	0	0	0	0	0	0	0	0	0	0	0	0	0	0	1	1	0	0	1	1	1	0	0	1	0
211163	0	0	16.704546	1	12	25	26	1	1	4	5	0	0	0	0	0	0	0	0	0	0	0	0	0	0	1	1	0	1	1	1	1	1	0	1	0
211163	0	0	16.704546	1	6	27	35	2	2	4	5	1	1	0	0	0	0	0	0	1	0	0	0	0	0	1	1	0	1	1	1	1	1	0	1	0
211163	0	0	16.704546	1	7	18		1	1	4	5	0	0	0	0	0	0	0	0	0	0	0	0	0	0	1	1	0	1	1	1	1	1	1	1	1
211163	0	0	16.704546	1	8	27	30	3	3	2	5	0	0	0	0	0	0	0	0	0	0	0	0	0	0	1	1	0	1	1	1	1	1	1	1	1
211165	0	0	14.318183	0	7	39	43	5	7	1	2	1	1	1	0	0	0	0	0	0	0	0	0	0	0
211165	0	0	14.318183	0	7	39	39	5	5	0	1	0	0	0	0	0	0	0	0	0	0	0	0	0	0
211165	0	0	14.318183	0	5	28	30	3	4	0	1	1	1	0	0	0	0	1	0	0	0	0	0	0	0
211165	0	0	14.318183	1	4	40	22	2	2	0	1	0	0	0	0	0	0	0	0	0	0	0	0	0	0	1	0	0	1	1	1	1	1	0	1
211165	0	0	14.318183	0	4	23	25	2	2	0	1	0	0	0	0	0	0	0	0	0	0	0	0	0	0
211165	0	0	14.318183	1	7	40	60	5	10	0	2	0	0	0	0	0	0	0	0	0	0	0	0	0	0	1	1	0	1	1	1	1	1	0	1	1
211165	0	0	14.318183	1	4	23	43	2	2	0	3	1	1	0	0	0	1	0	0	0	0	0	0	0	0	1	0	0	1	1	1	0	0	0	1	0
211165	0	0	14.318183	1	5	22	30	3	4	0	2	1	1	0	0	0	0	1	0	0	0	0	0	0	0	1	1	0	1	1	1	1	1	0	1	1
211165	0	0	14.318183	0	4	30	40	2	4	0	1	0	0	0	0	0	0	0	0	0	0	0	0	0	0
211165	0	0	14.318183	0	7	37	38	5	10	0	3	0	0	0	0	0	0	0	0	0	0	0	0	0	0
211165	0	0	14.318183	1	5	30	30	3	3	0	2	1	1	0	0	0	1	0	0	0	0	0	0	0	0	1	1	0	1	1	1	1	1	0	1	0
211165	0	0	14.318183	1	4	29	22	2	2	0	1	1	1	0	0	0	0	0	1	0	0	0	0	0	0	1	0	0	1	1	1	1	1	0	1	0
211165	0	0	14.318183	1	8	38	35	6	6	0	1	1	1	0	0	0	1	0	0	0	0	0	0	0	0	1	1	0	1	1	1	0	1	1	0	0
211165	0	0	14.318183	0	9	38	45	7	7	0	1	1	1	0	0	0	1	0	0	0	0	0	0	0	0
211165	0	0	14.318183	0	5	24	55	3	3	0	2	0	0	0	0	0	0	0	0	0	0	0	0	0	0
211165	0	0	14.318183	1	10	35	42	7	7	0	1	0	0	0	0	0	0	0	0	0	0	0	0	0	0	0	0	0	0	0	0	0	0	0	0	0
211165	0	0	14.318183	0	5	40	60	3	7	0	1	0	0	0	0	0	0	0	0	0	0	0	0	0	0
211165	0	0	14.318183	0	6	28	32	4	4	0	1	1	1	0	0	0	1	0	0	0	0	0	0	0	0
211165	0	0	14.318183	1	7	30	39	5	6	0	1	1	0	0	0	0	0	0	0	0	0	0	1	0	1	1	1	0	1	1	1	1	1	0	1
211178	0	0	13.977273	1	6	35	40	2	4	0	2	1	1	0	0	0	1	0	0	0	0	0	0	0	0	1	0	0	1	1	1	1	1	0	1	1
211178	0	0	13.977273	1	7	30	30	4	5	0	1	0	0	0	0	0	0	0	0	0	0	0	0	0	0	0	0	0	1	1	1	1	1	0	1
211178	0	0	13.977273	0	11	38	48	7	8	0	1	0	0	0	0	0	0	0	0	0	0	0	0	0	0
211178	0	0	13.977273	1	5	30	35	3	3	1	5	1	1	0	0	0	0	0	1	0	0	0	0	0	0	1	1	0	1	1	1	1	1	1	1	0
211178	0	0	13.977273	1	10	40	45	7	8	0	1	0	0	0	0	0	0	0	0	0	0	0	0	0	0	1	0	0	1	1	1	1	1	0	1	0
211178	0	0	13.977273	0	10	36	38	8	8	0	1	0	0	0	0	0	0	0	0	0	0	0	0	0	0
211178	0	0	13.977273	1	5	22	24	1	1	0	1	0	0	0	0	0	0	0	0	0	0	0	0	0	0	1	1	0	1	1	1	1	1	0	1	0
211178	0	0	13.977273	0	5	25	29	3	3	0	4	0	0	0	0	0	0	0	0	0	0	0	0	0	0
211178	0	0	13.977273	0	5	36	38	3	4	0	4	0	0	0	0	0	0	0	0	0	0	0	0	0	0
211178	0	0	13.977273	1	7	32	35	5	5	0	3	0	0	0	0	0	0	0	0	0	0	0	0	0	0	1	1	0	1	1	1	1	1	0	1	0
211178	0	0	13.977273	0	8	33	35	1	1	0	1	0	0	0	0	0	0	0	0	0	0	0	0	0	0
211178	0	0	13.977273	0	5	25	29	3	3	0	1	0	0	0	0	0	0	0	0	0	0	0	0	0	0
211178	0	0	13.977273	0	9	35	45	2	3	0	1	0	0	0	0	0	0	0	0	0	0	0	0	0	0
211178	0	0	13.977273	0	7	44	45	5	6	0	2	1	1	0	0	0	0	0	1	0	0	0	0	0	0
211178	0	0	13.977273	0	6	35	38	4	6	0	2	0	0	0	0	0	0	0	0	0	0	0	0	0	0
211178	0	0	13.977273	1	6	25	30	4	4	0	1	0	0	0	0	0	0	0	0	0	0	0	0	0	0	1	0	0	1	1	1	1	1	0	1	1
211178	0	0	13.977273	1	10	22	25	2	2	0	2	0	0	0	0	0	0	0	0	0	0	0	0	0	0	1	0	0	1	1	1	1	1	0	1	0
211178	0	0	13.977273	0	3	22	28	1	1	0	2	0	0	0	0	0	0	0	0	0	0	0	0	0	0
211184	0	0	14.318183	0	6	36	38	4	4	0	3	1	1	0	0	0	0	0	1	0	0	0	0	0	0
211184	0	0	14.318183	0	7	35	39	5	5	1	5	0	0	0	0	0	0	0	0	0	0	0	0	0	0
211184	0	0	14.318183	0	3	27	30	1	2	2	4	1	1	0	0	0	0	0	1	0	0	0	0	0	0
211184	0	0	14.318183	0	4	20	22	2	2	0	1	1	1	0	0	0	0	0	0	1	0	0	0	0	0
211184	0	0	14.318183	1	7	31	35	5	5	0	3	1	1	0	0	0	0	0	0	1	0	0	0	0	0	1	0	0	1	1	1	1	1	1	1	0
211184	0	0	14.318183	0	5	28	30	3	3	0	1	0	0	0	0	0	0	0	0	0	0	0	0	0	0
211184	0	0	14.318183	0	4	28	29	2	2	0	1	0	0	0	0	0	0	0	0	0	0	0	0	0	0
211184	0	0	14.318183	0	4	37	42	2	2	1	2	1	1	0	0	0	0	0	1	0	0	0	0	0	0
211184	0	0	14.318183	1	4	30	32	2	2	0	2	0	0	0	0	0	0	0	0	0	0	0	0	0	0	1	1	1	1	1	1	1	1	0	1	0
211184	0	0	14.318183	0	27	25	30	6	6	0	4	0	0	0	0	0	0	0	0	0	0	0	0	0	0
211184	0	0	14.318183	0	7	42	47	5	5	0	2	0	0	0	0	0	0	0	0	0	0	0	0	0	0
211184	0	0	14.318183	1	4	24	26	2	2	0	3	0	0	0	0	0	0	0	0	0	0	0	0	0	0	1	1	1	1	1	1	1	1	0	1	0
211184	0	0	14.318183	1	11	30	32	2	3	1	5	0	0	0	0	0	0	0	0	0	0	0	0	0	0	1	1	0	1	1	1	1	1	0	1	1
211184	0	0	14.318183	0	7	30	35	5	5	0	4	0	0	0	0	0	0	0	0	0	0	0	0	0	0
211184	0	0	14.318183	1	8	35	35	6	6	0	1	1	1	0	0	0	0	0	1	0	0	0	0	0	0	1	0	0	1	1	1	1	1	1	1
211184	0	0	14.318183	0	4	29	35	2	2	1	4	0	0	0	0	0	0	0	0	0	0	0	0	0	0
211184	0	0	14.318183	0	4	28	29	2	2	0	3	0	0	0	0	0	0	0	0	0	0	0	0	0	0
211184	0	0	14.318183	1	25	40	41	3	3	0	3	1	1	0	0	0	0	0	1	0	0	0	0	0	0	1	1	1	0	1	1	1	1	1	1	0
211184	0	0	14.318183	1	5	22	24	1	1	0	2	0	0	0	0	0	0	0	0	0	0	0	0	0	0	1	0	0	1	1	1	0	1	1	0	0
211184	0	0	14.318183	1	7	29	30	5	5	0	1	0	0	0	0	0	0	0	0	0	0	0	0	0	0	1	0	0	1	1	1	1	1	0	1
211191	0	0	10.738636	0	6	35	36	2	6	0	2	0	0	0	0	0	0	0	0	0	0	0	0	0	0
211191	0	0	10.738636	1	4	26	27	2	2	0	2	0	0	0	0	0	0	0	0	0	0	0	0	0	0	1	0	0	0	1	1	1	0	0	0	0
211191	0	0	10.738636	0	9	28	30	2	1	0	3	0	0	0	0	0	0	0	0	0	0	0	0	0	0
211191	0	0	10.738636	0	6	28	30	4	5	0	2	1	1	0	0	0	1	0	0	0	0	0	1	0	0
211191	0	0	10.738636	1	6	31	35	3	3	1	1	0	0	0	0	0	0	0	0	0	0	0	0	0	0	1	0	0	1	1	1	1	0	0	1	1
211191	0	0	10.738636	1	11	34	35	7	7	0	1	0	0	0	0	0	0	0	0	0	0	0	0	0	0	1	0	0	1	1	1	1	0	0	1	0
211191	0	0	10.738636	0	7	38	40	5	9	0	1	0	0	0	0	0	0	0	0	0	0	0	0	0	0
211191	0	0	10.738636	0	5	27	34	3	3	0	1	0	0	0	0	0	0	0	0	0	0	0	0	0	0
211191	0	0	10.738636	0	8	21	21	1	1	0	3	0	0	0	0	0	0	0	0	0	0	0	0	0	0
211191	0	0	10.738636	0	6	38	40	4	5	0	1	0	0	0	0	0	0	0	0	0	0	0	0	0	0
211191	0	0	10.738636	1	11	42	46	8	11	0	2	0	0	0	0	0	0	0	0	0	0	0	0	0	0	1	1	0	1	0	0	1	1	0	1
211191	0	0	10.738636	1	4	25	24	2	2	0	3	0	0	0	0	0	0	0	0	0	0	0	0	0	0	1	1	0	1	1	1	1	0	0	1
211191	0	0	10.738636	0	4	37	39	2	2	0	2	0	0	0	0	0	0	0	0	0	0	0	0	0	0
211191	0	0	10.738636	0	6	35	36	4	4	0	1	1	1	0	0	0	1	0	0	0	0	0	0	0	0
211191	0	0	10.738636	0	8	43	34	6	6	0	3	1	1	0	0	0	1	0	0	0	0	0	0	0	0
211191	0	0	10.738636	1	9	43	46	7	9	0	1	1	1	0	0	1	0	0	0	0	0	0	0	0	0	0	0	0	0	1	1	1	0	0	0	0
211191	0	0	10.738636	1	8	30	31	6	10	0	3	1	1	0	0	0	0	0	1	0	0	0	0	0	0	1	1	0	0	1	1	1	1	1	1	1
211191	0	0	10.738636	0	4	26	40	2	3	0	2	0	0	0	0	0	0	0	0	0	0	0	0	0	0
211191	0	0	10.738636	1	8	38	53	6	7	0	2	1	1	0	0	0	1	0	0	0	0	0	0	0	0	1	0	0	0	1	1	1	0	0	1	1
211191	0	0	10.738636	0	8	38	48	6	7	1	1	0	0	0	0	0	0	0	0	0	0	0	0	0	0
211192	0	0	15.852274	0	6	30	30	4	5	0	1	1	1	0	0	0	1	0	0	0	0	0	0	0	0
211192	0	0	15.852274	0	4	28	26	2	2	0	2	0	0	0	0	0	0	0	0	0	0	0	0	0	0
211192	0	0	15.852274	1	12	38	45	9	10	1	3	0	0	0	0	0	0	0	0	0	0	0	0	0	0	1	0	0	1	0	0	0	1	0	0	1
211192	0	0	15.852274	1	7	26	29	1	1	1	1	0	0	0	0	0	0	0	0	0	0	0	0	0	0	1	0	0	1	0	0	0	1	0	0	0
211192	0	0	15.852274	1	8	36	38	5	6	0	3	0	0	0	0	0	0	0	0	0	0	0	0	0	0	0	0	0	1	0	0	0	1	0	0	0
211192	0	0	15.852274	0	9	30	38	7	7	0	2	0	0	0	0	0	0	0	0	0	0	0	0	0	0
211192	0	0	15.852274	0	7	27	31	1	2	1	3	0	0	0	0	0	0	0	0	0	0	0	0	0	0
211192	0	0	15.852274	0	11	45	50	8	10	0	3	0	0	0	0	0	0	0	0	0	0	0	0	0	0
211192	0	0	15.852274	1	11	25	26	2	2	2	3	0	0	0	0	0	0	0	0	0	0	0	0	0	0	1	0	0	0	1	1	1	1	0	1	1
211192	0	0	15.852274	0	6	35	54	4	4	1	5	0	0	0	0	0	0	0	0	0	0	0	0	0	0
211192	0	0	15.852274	1	9	22	25	1	1	0	5	1	1	0	0	0	0	0	1	0	0	0	0	0	0	1	1	0	1	1	1	1	1	0	1	0
211192	0	0	15.852274	0	10	38	38	8	8	0	2	0	0	0	0	0	0	0	0	0	0	0	0	0	0
211192	0	0	15.852274	1	4	26	29	2	2	0	1	1	1	0	0	0	0	0	1	0	0	0	0	0	0	1	0	0	1	1	1	1	1	0	0	1
211192	0	0	15.852274	0	9	40	41	7	8	0	2	0	0	0	0	0	0	0	0	0	0	0	0	0	0
211192	0	0	15.852274	0	9	41	42	7	10	0	4	0	0	0	0	0	0	0	0	0	0	0	0	0	0
211192	0	0	15.852274	1	9	20	25	1	1	0	3	0	0	0	0	0	0	0	0	0	0	0	0	0	0	1	1	0	1	1	1	1	1	0	1	0
211192	0	0	15.852274	0	6	31	34	1	1	2	3	1	1	0	0	0	1	0	0	0	0	0	0	0	0
211192	0	0	15.852274	0	6	33	39	4	4	1	5	1	1	1	0	0	0	0	0	0	0	0	0	0	0
211192	0	0	15.852274	1	6	28	31	4	4	4	4	0	0	0	0	0	0	0	0	0	0	0	0	0	0	1	1	0	1	1	1	1	1	0	1
211192	0	0	15.852274	1	13	30	32	4	6	4	3	1	1	0	0	0	1	0	0	0	0	0	0	0	0	1	0	1	0	1	1	0	1	0	0	0
211194	0	0	10.397728	1	16	25	28	1	1	0	1	0	0	0	0	0	0	0	0	0	0	0	0	0	0	1	0	0	1	1	1	0	0	0	0	0
211194	0	0	10.397728	1	13	32	38	4	6	0	1	0	0	0	0	0	0	0	0	0	0	0	0	0	0	0	0	0	1	1	1	0	0	0	0
211194	0	0	10.397728	0	7	40	54	5	7	0	1	1	1	0	0	0	1	0	0	0	0	0	0	0	0
211194	0	0	10.397728	0	7	30	35	5	5	0	1	0	0	0	0	0	0	0	0	0	0	0	0	0	0
211194	0	0	10.397728	1	8	40	43	5	6	0	1	0	0	0	0	0	0	0	0	0	0	0	0	0	0	1	0	0	1	1	1	1	1	0	1	0
211194	0	0	10.397728	1	9	40	22	7	7	0	2	0	0	0	0	0	0	0	0	0	0	0	0	0	0	1	1	0	1	1	1	1	1	0	1	0
211194	0	0	10.397728	0	8	35	39	5	7	0	2	1	1	0	0	0	1	0	0	0	0	0	0	0	0
211194	0	0	10.397728	1	10	23	25	1	1	0	1	0	0	0	0	0	0	0	0	0	0	0	0	0	0	1	0	0	1	1	1	1	1	0	1	0
211194	0	0	10.397728	1	6	30	30	4	4	0	1	1	1	0	0	0	1	0	0	0	0	0	0	0	0	1	0	0	1	1	1	1	1	0	1	0
211194	0	0	10.397728	1	10	25	22	3	3	0	1	0	0	0	0	0	0	0	0	0	0	0	0	0	0	1	1	0	1	0	0	0	1	1	1	0
211194	0	0	10.397728	1	9	39	48	7	8	0	1	0	0	0	0	0	0	0	0	0	0	0	0	0	0	0	0	0	1	0	0	0	1	0	0	0
211194	0	0	10.397728	0	9	30	42	7	7	1	1	1	1	0	0	0	1	0	0	0	0	0	0	0	0
211194	0	0	10.397728	1	10	30	45	8	8	0	4	0	0	0	0	0	0	0	0	0	0	0	0	0	0	1	0	0	1	1	1	1	1	0	1	0
211194	0	0	10.397728	1	5	23	25	1	1	0	1	0	0	0	0	0	0	0	0	0	0	0	0	0	0	1	1	0	1	1	1	1	1	1	1	0
211194	0	0	10.397728	0	6	39	40	3	6	0	1	0	0	0	0	0	0	0	0	0	0	0	0	0	0
211194	0	0	10.397728	0	12	40	38	4	4	0	1	1	1	0	0	0	1	0	0	0	0	0	0	0	0
211194	0	0	10.397728	1	7	28	30	3	3	0	1	0	0	0	0	0	0	0	0	0	0	0	0	0	0	0	0	0	1	0	0	0	1	0	0	0
211194	0	0	10.397728	1	10	30	35	1	1	0	1	0	0	0	0	0	0	0	0	0	0	0	0	0	0	1	0	0	1	1	1	1	1	0	1	0
211194	0	0	10.397728	0	5	30	36	3	4	0	1	0	0	0	0	0	0	0	0	0	0	0	0	0	0
211194	0	0	10.397728	0	6	30		1	1	0	1	0	0	0	0	0	0	0	0	0	0	0	0	0	0
211197	0	0	10.227273	1	5	31	34	3	3	1	4	0	0	0	0	0	0	0	0	0	0	0	0	0	0	1	0	0	1	1	1	1	1	1	1	0
211197	0	0	10.227273	1	9	38	40	7	7	0	3	1	1	0	0	0	1	0	0	0	0	0	0	0	0	1	0	0	1	1	1	1	1	1	1	0
211197	0	0	10.227273	0	4	35	37	2	2	0	3	0	0	0	0	0	0	0	0	0	0	0	0	0	0
211197	0	0	10.227273	1	6	37	38	4	4	0	4	0	0	0	0	0	0	0	0	0	0	0	0	0	0	1	0	0	1	0	0	0	1	0	1	0
211197	0	0	10.227273	1	7	35	40	5	5	0	4	0	0	0	0	0	0	0	0	0	0	0	0	0	0	1	0	0	1	1	1	1	1	0	1	0
211197	0	0	10.227273	0	4	28	34	2	2	0	4	0	0	0	0	0	0	0	0	0	0	0	0	0	0
211197	0	0	10.227273	0	4	21	22	2	2	3	4	1	1	0	0	0	0	0	1	0	0	0	0	0	0
211197	0	0	10.227273	1	8	39	41	6	7	0	4	1	1	0	0	0	1	0	0	0	0	0	0	0	0	1	0	0	1	1	1	1	1	1	1	0
211197	0	0	10.227273	0	7	35	35	5	5	0	3	0	0	0	0	0	0	0	0	0	0	0	0	0	0
211197	0	0	10.227273	1	4	27	26	2	2	1	4	1	1	0	0	0	1	0	0	0	0	0	0	0	0	1	0	0	1	1	1	1	1	0	1	0
211197	0	0	10.227273	1	4	27	30	2	2	0	2	0	0	0	0	0	0	0	0	0	0	0	0	0	0	1	0	0	1	1	1	1	0	0	1	0
211197	0	0	10.227273	0	4	23	26	2	2	0	4	0	0	0	0	0	0	0	0	0	0	0	0	0	0
211197	0	0	10.227273	1	8	35	40	6	6	0	2	1	1	0	0	0	0	0	1	0	0	0	1	0	0	1	0	0	1	1	0	1	1	1	1	0
211197	0	0	10.227273	0	5	25	25	2	2	0	4	1	1	0	0	1	0	0	0	0	0	0	0	0	0
211197	0	0	10.227273	0	4	27	30	2	2	0	3	0	0	0	0	0	0	0	0	0	0	0	0	0	0
211199	0	0	10.056819	0	14	38	39	6	6	0	3	0	0	0	0	0	0	0	0	0	0	0	0	0	0
211199	0	0	10.056819	0	9	35	35	7	7	0	2	0	0	0	0	0	0	0	0	0	0	0	0	0	0
211199	0	0	10.056819	0	8	42	45	6	6	1	5	1	1	0	0	0	0	0	0	1	0	0	0	0	0
211199	0	0	10.056819	0	7	38	39	5	8	0	1	0	0	0	0	0	0	0	0	0	0	0	0	0	0
211199	0	0	10.056819	0	9	45	48	7	9	0	3	0	0	0	0	0	0	0	0	0	0	0	0	0	0
211199	0	0	10.056819	0	6	28	30	4	5	0	2	0	0	0	0	0	0	0	0	0	0	0	0	0	0
211199	0	0	10.056819	1	8	38	40	6	6	0	2	0	0	0	0	0	0	0	0	0	0	0	0	0	0	1	0	0	0	1	1	1	1	1	1
211199	0	0	10.056819	0	4	28	30	2	2	0	1	0	0	0	0	0	0	0	0	0	0	0	0	0	0
211199	0	0	10.056819	1	12	40	40	5	6	0	4	1	1	0	0	0	0	0	1	0	0	0	0	0	0	1	0	0	0	1	1	1	1	0	1	0
211199	0	0	10.056819	1	11	25	28	1	1	0	2	0	0	0	0	0	0	0	0	0	0	0	0	0	0	0	0	0	1	1	1	1	1	0	1	0
211199	0	0	10.056819	0	10	48	50	8	10	0	2	0	0	0	0	0	0	0	0	0	0	0	0	0	0
211199	0	0	10.056819	1	4	28	29	2	2	0	2	0	0	0	0	0	0	0	0	0	0	0	0	0	0	1	0	0	1	1	1	1	1	0	0	0
211199	0	0	10.056819	1	9	28	29	1	1	0	3	0	0	0	0	0	0	0	0	0	0	0	0	0	0	1	0	0	1	1	1	1	1	0	1	1
211199	0	0	10.056819	0	3	32	33	1	1	1	3	0	0	0	0	0	0	0	0	0	0	0	0	0	0
211199	0	0	10.056819	0	5	30	30	3	3	0	3	0	0	0	0	0	0	0	0	0	0	0	0	0	0
211199	0	0	10.056819	1	6	28	30	4	5	0	4	0	0	0	0	0	0	0	0	0	0	0	0	0	0	1	0	0	1	1	1	0	1	0	0	0
211199	0	0	10.056819	1	9	40	45	7	10	0	1	0	0	0	0	0	0	0	0	0	0	0	0	0	0	0	0	0	1	0	0	0	0	0	0
211199	0	0	10.056819	1	6	25	25	1	1	0	2	0	0	0	0	0	0	0	0	0	0	0	0	0	0	0	0	0	1	1	1	0	1	0	0	0
211199	0	0	10.056819	1	5	29	30	3	6	0	2	1	1	0	0	0	1	0	0	0	0	0	0	0	0	1	0	0	1	1	1	1	1	0	1	0
211200	0	0	12.102273	0	4	25	27	2	3	0	2	0	0	0	0	0	0	0	0	0	0	0	0	0	0
211200	0	0	12.102273	0	6	30	32	4	6	0	2	0	0	0	0	0	0	0	0	0	0	0	0	0	0
211200	0	0	12.102273	1	5	26	30	3	4	1	3	1	1	0	0	0	1	0	0	0	0	0	0	0	0	1	0	0	1	1	1	1	1	0	1	0
211200	0	0	12.102273	1	6	27	28	4	4	0	2	0	0	0	0	0	0	0	0	0	0	0	0	0	0	1	1	0	1	1	1	1	1	0	1	0
211200	0	0	12.102273	0	9	39	38	7	7	0	2	0	0	0	0	0	0	0	0	0	0	0	0	0	0
211200	0	0	12.102273	0	11	28	28	3	3	0	2	1	1	0	0	1	0	0	0	0	0	0	0	0	0
211200	0	0	12.102273	1	11	38	39	7	7	0	3	0	0	0	0	0	0	0	0	0	0	0	0	0	0	1	0	0	1	1	1	0	0	0	0
211200	0	0	12.102273	0	5	36	38	3	4	0	3	0	0	0	0	0	0	0	0	0	0	0	0	0	0
211200	0	0	12.102273	0	7	28	30	5	5	0	2	0	0	0	0	0	0	0	0	0	0	0	0	0	0
211200	0	0	12.102273	1	5	26	29	3	3	0	3	0	0	0	0	0	0	0	0	0	0	0	0	0	0	1	0	0	0	1	1	1	0	0	1
211200	0	0	12.102273	1	4	20	22	2	2	0	1	1	1	0	0	0	1	0	0	0	0	0	0	0	0	1	0	0	1	0	0	0	1	0	0
211200	0	0	12.102273	1	3	20	22	1	1	0	2	0	0	0	0	0	0	0	0	0	0	0	0	0	0	1	0	0	1	0	0	1	0	0	1	0
211200	0	0	12.102273	0	12	40	40	10	12	0	2	0	0	0	0	0	0	0	0	0	0	0	0	0	0
211200	0	0	12.102273	0	13	30	35	6	11	1	2	0	0	0	0	0	0	0	0	0	0	0	0	0	0
211200	0	0	12.102273	0	3	32	33	1	1	0	2	0	0	0	0	0	0	0	0	0	0	0	0	0	0
211200	0	0	12.102273	1	7	30	30	5	5	0	2	0	0	0	0	0	0	0	0	0	0	0	0	0	0	1	0	0	1	0	0	0	1	0	0
211200	0	0	12.102273	1	4	25	27	2	3	0	2	0	0	0	0	0	0	0	0	0	0	0	0	0	0	1	0	0	1	1	1	1	1	0	1	0
211200	0	0	12.102273	0	12	39	40	9	10	0	2	0	0	0	0	0	0	0	0	0	0	0	0	0	0
211200	0	0	12.102273	0	3	28	30	1	1	1	3	0	0	0	0	0	0	0	0	0	0	0	0	0	0
211200	0	0	12.102273	0	3	25	28	1	4	0	3	0	0	0	0	0	0	0	0	0	0	0	0	0	0
211201	0	0	12.954546	1	4	25	38	2	2	0	3	0	0	0	0	0	0	0	0	0	0	0	0	0	0	1	0	0	1	0	0	1	1	0	1	0
211201	0	0	12.954546	0	9	40	50	3	3	0	1	0	0	0	0	0	0	0	0	0	0	0	0	0	0
211201	0	0	12.954546	1	7	28	30	5	5	0	2	0	0	0	0	0	0	0	0	0	0	0	0	0	0	1	0	1	1	0	0	0	1	1	1
211201	0	0	12.954546	0	4	25	30	2	2	0	5	0	0	0	0	0	0	0	0	0	0	0	0	0	0
211201	0	0	12.954546	1	5	25	28	3	3	0	4	0	0	0	0	0	0	0	0	0	0	0	0	0	0	1	0	0	1	1	1	1	1	0	1
211201	0	0	12.954546	0	6	35	40	4	5	0	2	1	1	0	0	0	0	1	0	0	0	0	0	0	0
211201	0	0	12.954546	1	8	35	45	6	11	0	3	0	0	0	0	0	0	0	0	0	0	0	0	0	0	1	0	0	1	1	1	1	1	1	1
211201	0	0	12.954546	1	6	28	32	4	4	0	3	0	0	0	0	0	0	0	0	0	0	0	0	0	0	1	0	0	1	1	1	0	1	0	1	0
211201	0	0	12.954546	1	10	25	30	2	2	2	4	0	0	0	0	0	0	0	0	0	0	0	0	0	0	1	1	1	1	1	1	1	1	1	1	0
211201	0	0	12.954546	0	14	31	32	5	5	0	4	0	0	0	0	0	0	0	0	0	0	0	0	0	0
211201	0	0	12.954546	0	7	40	50	5	5	0	1	0	0	0	0	0	0	0	0	0	0	0	0	0	0
211201	0	0	12.954546	0	8	40	50	6	6	0	3	0	0	0	0	0	0	0	0	0	0	0	0	0	0
211201	0	0	12.954546	0	5	30	35	3	3	0	4	1	1	0	0	0	1	0	0	0	0	0	0	0	0
211201	0	0	12.954546	1	4	23	25	2	2	0	1	0	0	0	0	0	0	0	0	0	0	0	0	0	0	1	0	0	1	0	0	0	1	1	0	0
211201	0	0	12.954546	0	6	45	60	4	4	0	2	0	0	0	0	0	0	0	0	0	0	0	0	0	0
211201	0	0	12.954546	0	4	23	25	2	2	0	5	0	0	0	0	0	0	0	0	0	0	0	0	0	0
211201	0	0	12.954546	0	4	32	38	2	2	0	2	0	0	0	0	0	0	0	0	0	0	0	0	0	0
211201	0	0	12.954546	1	10	31	32	3	3	3	5	0	0	0	0	0	0	0	0	0	0	0	0	0	0	1	0	0	1	1	1	1	1	0	1	0
211201	0	0	12.954546	0	8	25	30	6	6	0	1	0	0	0	0	0	0	0	0	0	0	0	0	0	0
211207	0	0	15.681819	0	7	30	35	5	7	0	2	0	0	0	0	0	0	0	0	0	0	0	0	0	0
211207	0	0	15.681819	0	13	24	34	1	2	2	5	1	1	0	0	0	0	0	0	1	0	0	0	0	0
211207	0	0	15.681819	1	9	30	33	5	6	0	2	0	0	0	0	0	0	0	0	0	0	0	0	0	0	1	0	0	1	1	1	1	1	1	1	0
211207	0	0	15.681819	1	8	30	35	6	6	0	2	0	0	0	0	0	0	0	0	0	0	0	0	0	0	1	1	0	1	1	1	1	1	0	1
211207	0	0	15.681819	0	7	22	28	2	2	4	5	1	1	0	0	0	0	0	0	1	0	0	0	0	0
211207	0	0	15.681819	1	6	25	28	1	1	0	4	0	0	0	0	0	0	0	0	0	0	0	0	0	0	1	1	0	1	1	1	1	1	0	0	0
211207	0	0	15.681819	1	6	32	33	4	4	0	4	0	0	0	0	0	0	0	0	0	0	0	0	0	0	1	1	0	1	0	0	1	1	1	1	0
211207	0	0	15.681819	0	4	23	28	2	3	3	4	0	0	0	0	0	0	0	0	0	0	0	0	0	0
211207	0	0	15.681819	1	5	25	30	3	3	0	2	0	0	0	0	0	0	0	0	0	0	0	0	0	0	1	1	0	1	1	1	1	1	0	1	0
211207	0	0	15.681819	0	6	28	28	4	4	0	4	1	1	1	0	0	0	0	0	0	0	0	0	0	0
211207	0	0	15.681819	0	7	23	25	1	1	0	3	0	0	0	0	0	0	0	0	0	0	0	0	0	0
211207	0	0	15.681819	1	12	20	24	1	2	0	3	0	0	0	0	0	0	0	0	0	0	0	0	0	0	1	1	0	1	1	1	1	1	0	1	1
211207	0	0	15.681819	0	12	20	25	2	2	0	4	0	0	0	0	0	0	0	0	0	0	0	0	0	0
211207	0	0	15.681819	1	7	30	35	5	5	0	1	0	0	0	0	0	0	0	0	0	0	0	0	0	0	1	0	0	1	1	1	1	1	0	1
211207	0	0	15.681819	0	7	35	39	5	5	0	4	0	0	0	0	0	0	0	0	0	0	0	0	0	0
211207	0	0	15.681819	1	8	35	40	6	6	0	3	0	0	0	0	0	0	0	0	0	0	0	0	0	0	1	0	0	1	0	0	0	1	0	1	1
211207	0	0	15.681819	0	17	34		3	5	0	5	0	0	0	0	0	0	0	0	0	0	0	0	0	0
211207	0	0	15.681819	1	6	25	28	2	2	0	3	0	0	0	0	0	0	0	0	0	0	0	0	0	0	1	1	0	1	1	1	0	1	1	0	0
211207	0	0	15.681819	1	4	25	25	2	2	4	5	1	1	0	0	0	0	0	0	1	0	0	0	0	0	1	1	0	1	1	1	1	1	1	1	0
211208	0	0	9.204546	1	7	37	40	5	5	0	1	0	0	0	0	0	0	0	0	0	0	0	0	0	0	1	1	0	1	1	1	1	0	0	1	1
211208	0	0	9.204546	1	5	35	30	3	7	0	2	0	0	0	0	0	0	0	0	0	0	0	0	0	0	1	1	0	1	1	1	1	1	0	1	0
211208	0	0	9.204546	1	4	25	25	2	2	1	3	0	0	0	0	0	0	0	0	0	0	0	0	0	0	1	0	0	1	1	1	1	1	1	1	1
211208	0	0	9.204546	1	6	35	40	4	4	1	4	1	1	1	0	0	0	0	0	0	0	0	0	0	0	1	1	1	0	1	1	1	1	0	1	0
211208	0	0	9.204546	1	9	28	30	7	7	0	1	0	0	0	0	0	0	0	0	0	0	0	0	0	0	1	1	0	1	1	1	1	1	0	1
211208	0	0	9.204546	1	6	30	32	4	6	1	2	1	1	1	0	0	0	0	0	0	0	0	0	0	0	1	1	1	1	1	1	1	1	1	1
211208	0	0	9.204546	1	4	20	30	2	2	0	1	0	0	0	0	0	0	0	0	0	0	0	0	0	0	1	0	0	1	0	0	1	0	0	1
211208	0	0	9.204546	1	3	24	25	1	1	0	3	0	0	0	0	0	0	0	0	0	0	0	0	0	0	1	1	0	0	1	1	1	0	0	1	0
211208	0	0	9.204546	1	8	25	30	6	6	0	1	1	1	0	0	0	1	0	0	0	0	0	0	0	0	1	1	0	1	0	0	0	1	0	1	0
211208	0	0	9.204546	1	4	28	30	2	4	0	3	0	0	0	0	0	0	0	0	0	0	0	0	0	0	1	1	0	1	1	1	1	1	0	1	0
211208	0	0	9.204546	1	3	20	22	1	1	0	1	0	0	0	0	0	0	0	0	0	0	0	0	0	0	1	1	0	1	1	1	1	1	0	1	0
211208	0	0	9.204546	1	5	38	40	3	3	0	2	1	1	1	0	0	0	0	0	0	0	0	0	0	0	1	0	0	1	0	0	0	1	1	1	1
211208	0	0	9.204546	0	4	30	40	2	2	0	1	1	1	0	0	0	0	0	1	0	0	0	0	0	0
211208	0	0	9.204546	1	11	30	35	3	3	0	4	1	1	0	0	0	0	0	1	0	0	0	0	0	0	1	1	0	1	1	1	1	1	1	1	1
211208	0	0	9.204546	0	12	30	35	4	4	1	3	0	0	0	0	0	0	0	0	0	0	0	0	0	0
211208	0	0	9.204546	1	5	30	35	3	3	2	4	1	1	0	0	0	1	0	0	0	0	0	0	0	0	1	1	1	1	1	1	0	1	0	0
211208	0	0	9.204546	1	14	26	20	2	2	0	3	0	0	0	0	0	0	0	0	0	0	0	0	0	0	1	1	0	1	1	1	1	1	0	1	0
211208	0	0	9.204546	1	11	28	30	4	4	1	4	1	1	1	0	0	0	0	0	0	0	0	0	0	0	1	1	1	1	1	1	1	1	0	1	0
211208	0	0	9.204546	0	8	32	34	2	2	0	3	0	0	0	0	0	0	0	0	0	0	0	0	0	0
211208	0	0	9.204546	0	14	25	30	1	1	0	4	0	0	0	0	0	0	0	0	0	0	0	0	0	0
211209	0	0	9.886364	1	6	29	34	4	4	2	5	1	1	1	0	0	0	0	0	0	0	0	0	0	0	1	1	0	1	1	1	1	1	0	1	0
211209	0	0	9.886364	1	10	33	35	8	8	0	5	0	0	0	0	0	0	0	0	0	0	0	0	0	0	1	1	0	0	1	1	0	0	0	0	0
211209	0	0	9.886364	1	4	27	32	2	4	4	5	1	1	0	0	0	1	0	0	0	0	0	0	0	0	1	1	0	0	1	1	1	0	0	1	1
211209	0	0	9.886364	0	4	41	41	2	2	3	4	0	0	0	0	0	0	0	0	0	0	0	0	0	0
211209	0	0	9.886364	1	5	24	24	1	2	0	2	1	1	0	0	0	0	0	0	1	0	0	0	0	0	1	1	0	1	1	1	1	1	0	1	0
211209	0	0	9.886364	0	5	41	47	3	3	4	5	0	0	0	0	0	0	0	0	0	0	0	0	0	0
211209	0	0	9.886364	1	11	21	23	1	2	2	5	1	1	0	0	0	1	0	0	0	0	0	0	0	0	1	0	0	0	1	1	0	0	0	0	0
211209	0	0	9.886364	1	11	35	37	3	3	2	5	0	0	0	0	0	0	0	0	0	0	0	0	0	0	0	0	0	1	1	1	1	0	0	1	0
211209	0	0	9.886364	1	5	25	30	3	3	0	5	0	0	0	0	0	0	0	0	0	0	0	0	0	0	1	1	0	1	1	1	1	1	0	1
211209	0	0	9.886364	1	4	28	30	2	2	4	5	0	0	0	0	0	0	0	0	0	0	0	0	0	0	0	0	0	1	1	1	0	0	0	1	0
211209	0	0	9.886364	1	5	28	30	3	3	4	4	0	0	0	0	0	0	0	0	0	0	0	0	0	0	1	0	0	0	1	1	0	0	0	0
211209	0	0	9.886364	0	7	31	35	5	5	1	5	0	0	0	0	0	0	0	0	0	0	0	0	0	0
211209	0	0	9.886364	1	8	25	40	5	5	0	4	0	0	0	0	0	0	0	0	0	0	0	0	0	0	1	1	0	1	1	1	1	1	0	1
211209	0	0	9.886364	1	5	30	35	3	3	0	4	0	0	0	0	0	0	0	0	0	0	0	0	0	0	1	0	0	1	1	1	0	1	0	1	0
211209	0	0	9.886364	1	4	39	41	2	2	4	5	0	0	0	0	0	0	0	0	0	0	0	0	0	0	1	0	0	0	1	1	1	0	0	0	0
211209	0	0	9.886364	1	6	30	45	4	5	0	5	0	0	0	0	0	0	0	0	0	0	0	0	0	0	1	1	0	1	1	1	0	1	0	1
211209	0	0	9.886364	0	7	32	35	3	3	0	5	1	1	0	0	0	1	0	0	0	0	0	0	0	0
211209	0	0	9.886364	1	9	35	41	7	7	0	4	0	0	0	0	0	0	0	0	0	0	0	0	0	0	1	0	0	0	1	1	1	1	0	1	1
211215	0	0	14.659091	1	6	43	55	4	9	0	3	1	1	0	0	0	1	0	0	0	0	0	0	0	0	1	1	0	1	1	1	1	1	0	1	0
211215	0	0	14.659091	1	7	30	35	3	4	0	4	0	0	0	0	0	0	0	0	0	0	0	0	0	0	1	0	0	1	1	1	1	1	1	1	0
211215	0	0	14.659091	0	7	24	26	1	1	0	4	0	0	0	0	0	0	0	0	0	0	0	0	0	0
211215	0	0	14.659091	0	7	30	33	5	5	0	1	0	0	0	0	0	0	0	0	0	0	0	0	0	0
211215	0	0	14.659091	1	9	38	45	7	7	0	1	0	0	0	0	0	0	0	0	0	0	0	0	0	0	1	1	0	1	0	0	0	1	0	1	0
211215	0	0	14.659091	0	5	23	25	1	1	0	2	1	1	0	0	0	0	0	1	0	0	0	0	0	0
211215	0	0	14.659091	0	5	30	35	3	3	0	3	0	0	0	0	0	0	0	0	0	0	0	0	0	0
211215	0	0	14.659091	0	7	38	40	5	6	1	5	1	1	1	0	0	0	0	0	0	0	0	0	0	0
211215	0	0	14.659091	1	10	24	25	1	1	0	4	0	0	0	0	0	0	0	0	0	0	0	0	0	0	1	1	0	0	0	0	0	0	0	0	0
211215	0	0	14.659091	0	7	40	45	5	5	0	4	0	0	0	0	0	0	0	0	0	0	0	0	0	0
211215	0	0	14.659091	1	8	40	45	6	5	0	1	0	0	0	0	0	0	0	0	0	0	0	0	0	0	1	0	0	1	1	1	1	0	0	1	0
211215	0	0	14.659091	1	7	31	38	2	3	2	4	1	1	0	0	0	1	0	0	0	0	0	0	0	0	1	1	1	1	1	1	1	1	1	1
211215	0	0	14.659091	1	8	25	30	1	1	0	4	0	0	0	0	0	0	0	0	0	0	0	0	0	0	1	0	0	1	1	1	1	1	1	1	0
211215	0	0	14.659091	0	4	28	32	2	3	0	4	1	1	1	0	0	0	0	0	0	0	0	0	0	0
211215	0	0	14.659091	0	6	37	45	4	5	2	4	1	1	1	0	0	0	0	0	0	0	0	0	0	0
211215	0	0	14.659091	0	9	38	40	7	7	0	1	0	0	0	0	0	0	0	0	0	0	0	0	0	0
211215	0	0	14.659091	1	19	22	24	1	1	0	4	0	0	0	0	0	0	0	0	0	0	0	0	0	0	1	1	0	0	1	1	1	0	0	1	0
211215	0	0	14.659091	0	7	45	50	5	13	0	2	1	1	1	0	0	0	0	0	0	0	0	0	0	0
211215	0	0	14.659091	1	7	34	40	5	5	0	3	1	1	0	0	0	1	0	0	0	0	0	0	0	0	1	0	0	1	1	1	1	1	1	0	0
211215	0	0	14.659091	1	4	28	30	2	2	0	4	0	0	0	0	0	0	0	0	0	0	0	0	0	0	1	0	0	1	1	1	1	1	1	1	0
211221	0	0	8.522728	0	7	28	27	1	1	4	5	0	0	0	0	0	0	0	0	0	0	0	0	0	0
211221	0	0	8.522728	1	8	28	24	3	3	4	5	0	0	0	0	0	0	0	0	0	0	0	0	0	0	1	1	0	1	1	1	1	1	0	1	0
211221	0	0	8.522728	0	7	39	39	5	5	1	5	1	1	1	0	0	0	0	0	0	0	0	0	0	0
211221	0	0	8.522728	1	10	39	52	8	8	0	3	1	1	0	0	0	1	0	0	0	0	0	0	0	0	1	1	0	1	1	1	1	1	0	1	0
211221	0	0	8.522728	1	6	45	49	4	6	0	4	1	1	0	0	0	0	0	1	0	0	0	0	0	0	0	0	0	0	0	0	0	0	0	1	1
211221	0	0	8.522728	1	6	30	30	4	4	1	3	1	0	0	0	0	0	0	0	0	0	0	1	0	1	1	0	0	1	0	1	1	1	0	1	0
211221	0	0	8.522728	1	14	26	37	5	5	0	4	0	0	0	0	0	0	0	0	0	0	0	0	0	0	1	1	0	1	1	1	1	1	0	1	0
211221	0	0	8.522728	0	4	30	42	2	2	4	5	1	1	0	0	0	0	1	0	0	0	0	0	0	0
211221	0	0	8.522728	1	6	43	51	4	4	0	4	1	1	1	0	0	0	0	0	0	0	0	0	0	0	1	1	0	1	1	1	1	1	0	1	1
211221	0	0	8.522728	1	10	34	35	5	5	0	5	0	0	0	0	0	0	0	0	0	0	0	0	0	0	1	0	0	0	1	1	0	0	0	0	1
211221	0	0	8.522728	1	9	32	35	7	6	1	4	0	0	0	0	0	0	0	0	0	0	0	0	0	0	1	0	0	0	1	1	1	0	0	1
211221	0	0	8.522728	0	3	22	30	1	2	4	5	0	0	0	0	0	0	0	0	0	0	0	0	0	0
211221	0	0	8.522728	1	3	24	33	1	1	1	4	1	1	0	0	0	0	0	0	1	0	0	0	0	0	1	1	0	1	1	1	1	1	0	1	1
211221	0	0	8.522728	0	6	26	27	2	3	1	4	1	1	0	0	0	1	0	0	0	0	0	0	0	0
211221	0	0	8.522728	1	5	35	38	1	1	0	5	1	0	0	0	0	0	0	0	0	0	0	1	0	1	1	0	0	1	1	1	1	1	0	1	0
211221	0	0	8.522728	1	4	48	51	2	2	0	4	0	0	0	0	0	0	0	0	0	0	0	0	0	0	1	1	0	0	1	1	0	0	0	1	0
211221	0	0	8.522728	0	6	21	26	1	1	4	4	0	0	0	0	0	0	0	0	0	0	0	0	0	0
211221	0	0	8.522728	1	4	30	35	2	4	0	1	0	0	0	0	0	0	0	0	0	0	0	0	0	0	1	0	0	1	0	0	1	0	0	1	0
211221	0	0	8.522728	1	5	30	42	3	3	4	5	0	0	0	0	0	0	0	0	0	0	0	0	0	0	1	0	0	1	1	1	1	1	0	1	0
211226	0	0	12.443182	1	6	47	50	4	4	0	1	0	0	0	0	0	0	0	0	0	0	0	0	0	0	1	0	0	1	1	1	1	1	1	1
211226	0	0	12.443182	1	8	32	40	6	6	0	2	0	0	0	0	0	0	0	0	0	0	0	0	0	0	1	1	1	1	1	1	1	1	0	1	0
211226	0	0	12.443182	1	8	42	48	6	5	0	1	1	1	1	0	0	0	0	0	0	0	0	0	0	0	0	0	0	1	0	0	0	1	1	1	0
211226	0	0	12.443182	1	8	35	36	6	6	0	1	1	1	0	0	0	1	0	0	0	0	0	0	0	0	1	0	0	1	1	1	1	1	1	1	0
211226	0	0	12.443182	1	5	35	36	3	3	0	1	0	0	0	0	0	0	0	0	0	0	0	0	0	0	1	0	0	1	1	1	0	1	1	1	0
211226	0	0	12.443182	0	3	24	30	1	1	0	2	0	0	0	0	0	0	0	0	0	0	0	0	0	0
211226	0	0	12.443182	1	4	27	30	2	2	0	1	0	0	0	0	0	0	0	0	0	0	0	0	0	0	0	0	0	0	0	0	0	1	0	1
211226	0	0	12.443182	0	6	39	39	4	4	0	3	0	0	0	0	0	0	0	0	0	0	0	0	0	0
211226	0	0	12.443182	0	9	40	40	7	7	0	2	0	0	0	0	0	0	0	0	0	0	0	0	0	0
211226	0	0	12.443182	1	4	29	29	2	2	0	4	0	0	0	0	0	0	0	0	0	0	0	0	0	0	1	0	0	1	1	1	0	1	1	1	0
211226	0	0	12.443182	0	4	24	30	2	2	0	1	0	0	0	0	0	0	0	0	0	0	0	0	0	0
211226	0	0	12.443182	1	5	25	27	3	3	0	1	0	0	0	0	0	0	0	0	0	0	0	0	0	0	1	0	0	1	0	0	1	1	0	1
211226	0	0	12.443182	0	7	36	40	5	5	0	1	0	0	0	0	0	0	0	0	0	0	0	0	0	0
211226	0	0	12.443182	1	6	35	37	4	4	0	2	0	0	0	0	0	0	0	0	0	0	0	0	0	0	1	0	0	1	1	1	1	1	1	1
211226	0	0	12.443182	0	3	22	23	1	1	0	1	0	0	0	0	0	0	0	0	0	0	0	0	0	0
211226	0	0	12.443182	0	6	30	30	4	4	0	1	0	0	0	0	0	0	0	0	0	0	0	0	0	0
211226	0	0	12.443182	1	6	38	39	4	4	0	1	0	0	0	0	0	0	0	0	0	0	0	0	0	0	0	0	0	1	0	0	0	0	0	1	0
211226	0	0	12.443182	1	12	38	33	10	9	0	1	0	0	0	0	0	0	0	0	0	0	0	0	0	0	1	1	0	1	1	1	1	1	0	1
211236	0	0	13.636364	0	21	33	35	3	3	0	5	1	1	0	0	0	0	0	0	1	0	0	0	0	0
211236	0	0	13.636364	0	3	22	25	1	2	0	4	1	1	0	0	0	0	0	0	1	0	0	0	0	0
211236	0	0	13.636364	0	21	23		4	4	2	5	0	0	0	0	0	0	0	0	0	0	0	0	0	0
211236	0	0	13.636364	1	5	30	35	3	3	0	5	0	0	0	0	0	0	0	0	0	0	0	0	0	0	1	1	1	1	1	1	1	1	0	1	1
211236	0	0	13.636364	0	7	32	35	5	6	1	4	1	1	1	0	0	0	0	0	0	0	0	0	0	0
211236	0	0	13.636364	0	6	28	30	4	4	1	4	1	1	0	0	0	0	0	0	1	0	0	0	0	0
211236	0	0	13.636364	1	5	30	35	3	3	4	5	0	0	0	0	0	0	0	0	0	0	0	0	0	0	1	0	0	1	1	1	1	1	0	1	1
211236	0	0	13.636364	0	3	20	30	1	1	0	3	0	0	0	0	0	0	0	0	0	0	0	0	0	0
211236	0	0	13.636364	1	15	22	28	1	1	0	3	1	1	0	0	0	0	0	0	1	0	0	0	0	0	1	0	0	1	1	1	1	1	1	1	0
211236	0	0	13.636364	1	9	20	22	1	1	2	4	0	0	0	0	0	0	0	0	0	0	0	0	0	0	1	1	1	1	1	1	1	1	1	1	1
211236	0	0	13.636364	1	13	27	30	2	2	2	5	0	0	0	0	0	0	0	0	0	0	0	0	0	0	1	0	0	1	1	1	1	1	0	1	1
211236	0	0	13.636364	1	6	33	35	4	4	0	5	1	1	0	0	0	0	0	0	1	0	0	0	0	0	1	1	0	1	1	1	1	1	1	1	0
211236	0	0	13.636364	1	6	34	35	4	5	2	5	1	1	0	0	0	0	0	0	1	0	0	0	0	0	1	1	0	1	1	1	1	1	1	1	0
211236	0	0	13.636364	0	10	32	35	5	5	1	4	0	0	0	0	0	0	0	0	0	0	0	0	0	0
211236	0	0	13.636364	0	4	22	30	2	2	1	3	0	0	0	0	0	0	0	0	0	0	0	0	0	0
211236	0	0	13.636364	1	7	22	25	1	2	0	5	0	0	0	0	0	0	0	0	0	0	0	0	0	0	1	1	0	1	1	1	1	1	0	1	0
211236	0	0	13.636364	1	7	33	35	3	3	0	4	0	0	0	0	0	0	0	0	0	0	0	0	0	0	1	0	0	1	1	1	1	0	0	1
211236	0	0	13.636364	1	5	32	35	3	3	1	4	0	0	0	0	0	0	0	0	0	0	0	0	0	0	1	0	0	1	1	1	1	1	1	1	0
211236	0	0	13.636364	1	6	30	35	2	3	1	5	0	0	0	0	0	0	0	0	0	0	0	0	0	0	1	1	0	1	1	1	1	1	1	1	1
211236	0	0	13.636364	1	22	25	28	1	1	4	5	1	1	0	0	0	0	0	0	1	0	0	0	0	0	1	1	0	1	1	1	1	1	1	1	0
301002	0	1	36.647728	0	6	30	33	4	4	0	4	0	0	0	0	0	0	0	0	0	0	0	0	0	0
301002	0	1	36.647728	1	5	25	28	1	1	0	4	1	1	0	0	0	0	0	0	1	0	0	0	0	0	1	1	0	1	1	1	1	1	0	1	1
301002	0	1	36.647728	0	9	45	63	6	6	0	4	0	0	0	0	0	0	0	0	0	0	0	0	0	0
301002	0	1	36.647728	0	8	20	20	2	3	0	3	0	0	0	0	0	0	0	0	0	0	0	0	0	0
301002	0	1	36.647728	0	4	36	36	2	3	1	2	0	0	0	0	0	0	0	0	0	0	0	0	0	0
301002	0	1	36.647728	0	8	48	55	6	6	0	3	0	0	0	0	0	0	0	0	0	0	0	0	0	0
301002	0	1	36.647728	0	6	30	35	1	1	1	3	1	0	0	0	0	0	0	0	0	0	0	1	0	1
301002	0	1	36.647728	1	10	23	30	1	1	0	3	0	0	0	0	0	0	0	0	0	0	0	0	0	0	1	0	0	1	1	1	1	1	0	1	0
301002	0	1	36.647728	1	13	33	35	1	1	0	4	0	0	0	0	0	0	0	0	0	0	0	0	0	0	1	1	0	1	1	1	0	0	0	1	1
301002	0	1	36.647728	0	6	35	35	3	3	0	3	0	0	0	0	0	0	0	0	0	0	0	0	0	0
301002	0	1	36.647728	1	13	45	55	7	5	0	5	0	0	0	0	0	0	0	0	0	0	0	0	0	0	1	1	0	1	1	1	1	1	0	0	0
301002	0	1	36.647728	0	10	35	34	4	4	0	4	1	1	0	0	1	0	0	0	0	0	0	0	0	0
301002	0	1	36.647728	1	7	40	45	5	5	0	3	0	0	0	0	0	0	0	0	0	0	0	0	0	0	1	0	0	1	1	1	0	0	0	0
301002	0	1	36.647728	0	7	32	35	4	3	1	5	0	0	0	0	0	0	0	0	0	0	0	0	0	0
301002	0	1	36.647728	1	10	22	25	2	2	0	2	1	1	0	0	0	1	0	0	0	0	0	0	0	0	1	0	0	1	1	1	0	0	0	0	1
301002	0	1	36.647728	0	6	48	55	4	2	0	3	0	0	0	0	0	0	0	0	0	0	0	0	0	0
301002	0	1	36.647728	0	5	43	60	3	4	0	3	0	0	0	0	0	0	0	0	0	0	0	0	0	0
301002	0	1	36.647728	0	7	40	45	5	5	0	3	0	0	0	0	0	0	0	0	0	0	0	0	0	0
301002	0	1	36.647728	0	9	30	35	2	2	0	3	0	0	0	0	0	0	0	0	0	0	0	0	0	0
301004	0	1	34.517044	0	6	38	55	4	4	4	4	0	0	0	0	0	0	0	0	0	0	0	0	0	0
301004	0	1	34.517044	1	6	36	45	4	4	0	3	1	1	1	0	0	0	0	0	0	0	0	0	0	0	1	0	0	1	1	1	0	1	1	1
301004	0	1	34.517044	1	6	40	48	4	4	0	2	0	0	0	0	0	0	0	0	0	0	0	0	0	0	0	0	0	1	1	1	1	1	1	0	1
301004	0	1	34.517044	1	9	18	26	1	1	1	4	0	0	0	0	0	0	0	0	0	0	0	0	0	0	1	1	0	1	1	1	0	0	0	1	0
301004	0	1	34.517044	0	10	45	60	8	12	0	2	0	0	0	0	0	0	0	0	0	0	0	0	0	0
301004	0	1	34.517044	0	7	38	45	5	5	0	2	0	0	0	0	0	0	0	0	0	0	0	0	0	0
301004	0	1	34.517044	0	8	40	50	6	6	0	5	0	0	0	0	0	0	0	0	0	0	0	0	0	0
301004	0	1	34.517044	0	7	38	42	5	5	0	2	1	1	0	0	0	1	0	0	0	0	0	0	0	0
301004	0	1	34.517044	1	8	30	20	2	2	0	4	0	0	0	0	0	0	0	0	0	0	0	0	0	0	1	0	0	1	1	1	1	1	1	1	0
301004	0	1	34.517044	0	8	40	45	6	6	0	3	1	1	1	0	0	0	0	0	0	0	0	0	0	0
301004	0	1	34.517044	1	5	18	30	1	1	0	3	0	0	0	0	0	0	0	0	0	0	0	0	0	0	1	0	0	1	1	1	0	1	1	1	1
301004	0	1	34.517044	0	10	40	44	8	8	0	5	0	0	0	0	0	0	0	0	0	0	0	0	0	0
301004	0	1	34.517044	0	5	35	40	3	4	0	2	0	0	0	0	0	0	0	0	0	0	0	0	0	0
301004	0	1	34.517044	1	5	18	35	1	1	0	5	0	0	0	0	0	0	0	0	0	0	0	0	0	0	1	0	0	1	1	1	1	1	1	1	1
301004	0	1	34.517044	0	7	30	40	5	5	0	4	0	0	0	0	0	0	0	0	0	0	0	0	0	0
301004	0	1	34.517044	0	7	35	55	5	6	0	2	1	1	0	0	0	0	0	1	0	0	0	0	0	0
301004	0	1	34.517044	1	4	18	18	2	2	0	1	1	1	0	0	0	0	0	1	0	0	0	0	0	0	1	0	0	0	1	1	1	0	0	1	1
301004	0	1	34.517044	0	5	30	30	3	3	1	3	0	0	0	0	0	0	0	0	0	0	0	0	0	0
301011	0	1	28.125	0	8	30	28	1	1	1	5	0	0	0	0	0	0	0	0	0	0	0	0	0	0
301011	0	1	28.125	1	12	28	30	3	3	1	5	0	0	0	0	0	0	0	0	0	0	0	0	0	0	1	0	0	1	0	0	0	0	0	1	0
301011	0	1	28.125	1	8	35	38	6	6	0	4	1	1	1	0	0	0	0	0	0	0	0	0	0	0	1	1	0	1	1	1	1	0	0	1
301011	0	1	28.125	1	11	16	22	1	1	0	5	0	0	0	0	0	0	0	0	0	0	0	0	0	0	1	1	0	1	1	1	0	0	0	0	1
301011	0	1	28.125	1	8	24	26	1	1	2	5	0	0	0	0	0	0	0	0	0	0	0	0	0	0	1	0	0	1	0	0	0	0	0	0	1
301011	0	1	28.125	1	6	35	40	3	3	0	2	0	0	0	0	0	0	0	0	0	0	0	0	0	0	1	0	0	0	1	1	0	0	0	0	0
301011	0	1	28.125	1	6	37	38	4	4	0	4	1	1	0	0	0	0	0	1	0	0	0	0	0	0	1	1	0	1	1	1	1	1	1	1	0
301011	0	1	28.125	1	5	18	22	2	2	2	2	1	1	0	0	0	1	0	0	0	0	0	0	0	0	1	0	0	0	0	0	0	0	0	1	0
301011	0	1	28.125	1	7	35	38	5	5	1	3	1	1	0	0	0	0	0	1	0	0	0	0	0	0	1	1	0	1	0	0	0	1	1	1	1
301011	0	1	28.125	1	10	19	20	1	1	1	4	0	0	0	0	0	0	0	0	0	0	0	0	0	0	1	1	0	1	1	1	0	1	0	1	1
301011	0	1	28.125	1	8	28	30	6	6	1	5	0	0	0	0	0	0	0	0	0	0	0	0	0	0	1	1	0	0	1	1	1	1	1	1	0
301011	0	1	28.125	1	6	34	39	4	4	1	4	0	0	0	0	0	0	0	0	0	0	0	0	0	0	1	0	0	1	1	1	1	1	1	1	0
301011	0	1	28.125	1	10	21	26	1	1	2	4	0	0	0	0	0	0	0	0	0	0	0	0	0	0	1	1	0	0	1	1	1	1	0	1	1
301011	0	1	28.125	1	8	45	50	4	4	0	2	0	0	0	0	0	0	0	0	0	0	0	0	0	0	1	0	0	0	1	1	0	0	0	1	0
301011	0	1	28.125	1	11	40	45	8	8	0	2	0	0	0	0	0	0	0	0	0	0	0	0	0	0	1	0	0	0	1	1	0	0	0	0	0
301011	0	1	28.125	1	11	24	27	4	4	0	5	0	0	0	0	0	0	0	0	0	0	0	0	0	0	1	1	0	1	1	1	1	1	0	1
301011	0	1	28.125	0	9	48	55	6	6	0	4	0	0	0	0	0	0	0	0	0	0	0	0	0	0
301011	0	1	28.125	1	8	35	41	6	6	0	4	1	1	0	0	0	0	1	0	0	0	0	0	0	0	1	1	0	1	1	1	1	1	1	1
301011	0	1	28.125	0	6	22	30	2	2	1	4	1	1	0	0	0	0	0	0	1	0	0	0	0	0
301012	0	1	28.977272	1	7	34	36	5	7	0	3	0	0	0	0	0	0	0	0	0	0	0	0	0	0	1	1	0	1	0	0	0	1	1	1
301012	0	1	28.977272	1	5	30	39	3	7	0	3	0	0	0	0	0	0	0	0	0	0	0	0	0	0	1	1	0	1	1	1	1	1	1	1	1
301012	0	1	28.977272	1	13	40	40	3	3	0	5	1	1	0	0	0	1	0	0	0	0	0	0	0	0	1	1	0	1	1	1	0	0	0	1
301012	0	1	28.977272	1	8	35	33	6	7	0	3	0	0	0	0	0	0	0	0	0	0	0	0	0	0	1	0	0	1	1	1	0	0	0	0
301012	0	1	28.977272	1	11	45	45	6	6	1	5	1	1	0	0	0	1	0	0	0	0	0	0	0	0	1	0	0	1	0	0	0	0	0	0	1
301012	0	1	28.977272	0	9	40	40	7	7	0	5	0	0	0	0	0	0	0	0	0	0	0	0	0	0
301012	0	1	28.977272	1	11	28	30	3	3	0	5	0	0	0	0	0	0	0	0	0	0	0	0	0	0	1	1	0	1	0	0	0	0	0	1	1
301012	0	1	28.977272	1	8	42	39	6	6	0	4	0	0	0	0	0	0	0	0	0	0	0	0	0	0	1	1	0	1	1	1	1	1	1	1	0
301012	0	1	28.977272	1	10	38	43	8	8	0	4	0	0	0	0	0	0	0	0	0	0	0	0	0	0	1	1	0	1	1	1	1	1	1	1
301012	0	1	28.977272	0	8	35	39	6	6	0	4	1	1	1	0	0	0	0	0	0	0	0	0	0	0
301012	0	1	28.977272	1	8	35	35	1	1	1	4	0	0	0	0	0	0	0	0	0	0	0	0	0	0	1	0	0	1	0	0	0	0	0	0	1
301012	0	1	28.977272	0	8	39	40	6	6	0	4	1	1	1	0	0	0	0	0	0	0	0	0	0	0
301012	0	1	28.977272	1	5	35	39	3	3	0	4	0	0	0	0	0	0	0	0	0	0	0	0	0	0	1	1	0	1	1	1	1	1	1	1	1
301012	0	1	28.977272	1	7	33	35	5	5	0	4	1	1	1	0	0	0	0	0	0	0	0	0	0	0	1	0	0	1	1	1	1	1	1	1	1
301012	0	1	28.977272	0	11	34	43	8	8	0	4	1	1	1	0	0	0	0	0	0	0	0	0	0	0
301012	0	1	28.977272	1	8	35	35	6	6	0	3	0	0	0	0	0	0	0	0	0	0	0	0	0	0	1	0	0	1	0	0	0	1	1	0
301012	0	1	28.977272	1	7	35	30	5	5	0	1	0	0	0	0	0	0	0	0	0	0	0	0	0	0	0	0	0	0	1	1	0	0	0	0	0
301012	0	1	28.977272	1	10	40	40	6	6	0	2	0	0	0	0	0	0	0	0	0	0	0	0	0	0	1	0	0	1	1	1	0	0	0	0	1
301012	0	1	28.977272	0	8	45	45	6	6	0	2	1	1	1	0	0	0	0	0	0	0	0	0	0	0
301012	0	1	28.977272	0	7	35	39	5	7	0	3	0	0	0	0	0	0	0	0	0	0	0	0	0	0
301030	0	1	20.028408	0	12	45	45	9	9	0	3	1	1	1	0	0	0	0	0	0	0	0	0	0	0
301030	0	1	20.028408	1	8	32	40	4	8	0	3	1	1	0	0	0	1	0	0	0	0	0	0	0	0	1	1	0	0	1	1	0	0	0	1	0
301030	0	1	20.028408	0	7	45	45	5	5	0	3	1	1	0	0	0	0	0	0	1	0	0	0	0	0
301030	0	1	20.028408	1	9	40	45	7	7	0	2	1	1	0	0	0	1	0	0	0	0	0	0	0	0	1	1	0	0	1	1	0	0	0	0	0
301030	0	1	20.028408	1	6	30	35	4	6	0	3	0	0	0	0	0	0	0	0	0	0	0	0	0	0	1	0	0	0	1	1	0	0	0	0	0
301030	0	1	20.028408	0	8	45	50	5	5	0	2	1	1	0	0	0	1	0	0	0	0	0	0	0	0
301030	0	1	20.028408	0	7	40	45	5	5	0	2	0	0	0	0	0	0	0	0	0	0	0	0	0	0
301030	0	1	20.028408	1	9	32	40	7	8	0	3	0	0	0	0	0	0	0	0	0	0	0	0	0	0	1	0	0	1	0	0	0	0	0	0	0
301030	0	1	20.028408	0	11	33	40	9	9	0	4	0	0	0	0	0	0	0	0	0	0	0	0	0	0
301030	0	1	20.028408	0	6	25	30	1	3	0	1	0	0	0	0	0	0	0	0	0	0	0	0	0	0
301030	0	1	20.028408	1	8	30	50	6	6	0	2	0	0	0	0	0	0	0	0	0	0	0	0	0	0	1	0	0	0	1	1	0	0	0	1	1
301030	0	1	20.028408	0	12	30	35	3	4	0	2	0	0	0	0	0	0	0	0	0	0	0	0	0	0
301030	0	1	20.028408	1	6	35	40	4	8	0	4	0	0	0	0	0	0	0	0	0	0	0	0	0	0	1	1	0	0	1	1	0	0	0	0	0
301030	0	1	20.028408	1	7	20	25	2	2	0	4	0	0	0	0	0	0	0	0	0	0	0	0	0	0	1	1	0	0	1	1	0	0	0	0
301030	0	1	20.028408	0	7	32	42	5	5	0	1	0	0	0	0	0	0	0	0	0	0	0	0	0	0
301030	0	1	20.028408	0	5	45		4	5	0	2	0	0	0	0	0	0	0	0	0	0	0	0	0	0
301030	0	1	20.028408	1	6	20	22	3	3	0	2	1	1	0	0	0	1	0	0	0	0	0	0	0	0	1	0	0	1	1	1	0	0	0	0	1
301030	0	1	20.028408	1	5	30	32	3	3	0	1	0	0	0	0	0	0	0	0	0	0	0	0	0	0	1	0	0	1	0	0	0	0	0	0
301033	0	1	11.505682	0	9	40	50	7	7	1	3	0	0	0	0	0	0	0	0	0	0	0	0	0	0
301033	0	1	11.505682	1	11	38	40	8	9	0	3	1	1	0	0	0	0	0	0	1	0	0	0	0	0	1	1	0	1	1	1	1	1	1	0
301033	0	1	11.505682	1	10	38	42	8	8	0	4	1	1	1	0	0	0	0	0	0	0	0	0	0	0	1	1	0	0	1	1	1	1	1	1	0
301033	0	1	11.505682	1	10	30	25	1	1	0	2	1	1	0	0	0	0	0	0	1	0	0	0	0	0	1	1	0	1	1	1	0	0	0	0	1
301033	0	1	11.505682	0	12	42	45	10	10	0	4	0	0	0	0	0	0	0	0	0	0	0	0	0	0
301033	0	1	11.505682	0	8	46	50	6	9	0	4	0	0	0	0	0	0	0	0	0	0	0	0	0	0
301033	0	1	11.505682	0	6	30	40	1	1	0	3	0	0	0	0	0	0	0	0	0	0	0	0	0	0
301033	0	1	11.505682	0	7	39	40	5	6	0	3	0	0	0	0	0	0	0	0	0	0	0	0	0	0
301033	0	1	11.505682	0	6	34	36	4	5	1	5	1	1	0	0	0	0	0	0	1	0	0	0	0	0
301033	0	1	11.505682	0	10	46	52	8	10	0	3	0	0	0	0	0	0	0	0	0	0	0	0	0	0
301033	0	1	11.505682	0	6	30	35	4	4	2	5	1	1	0	0	0	0	0	0	1	0	0	0	0	0
301033	0	1	11.505682	1	11	30	30	3	3	0	3	0	0	0	0	0	0	0	0	0	0	0	0	0	0	1	0	0	0	1	1	0	0	0	1	0
301033	0	1	11.505682	0	7	45	50	5	6	1	2	1	1	1	0	0	0	0	0	0	0	0	0	0	0
301033	0	1	11.505682	0	6	40	40	3	3	0	3	0	0	0	0	0	0	0	0	0	0	0	0	0	0
301033	0	1	11.505682	1	8	40	45	6	6	0	3	0	0	0	0	0	0	0	0	0	0	0	0	0	0	1	0	0	0	0	0	0	0	0	0	1
301033	0	1	11.505682	0	8	45	50	6	6	0	2	0	0	0	0	0	0	0	0	0	0	0	0	0	0
301033	0	1	11.505682	1	6	40	50	4	5	1	3	0	0	0	0	0	0	0	0	0	0	0	0	0	0	1	1	0	1	0	0	0	0	0	0	1
301033	0	1	11.505682	1	9	45	50	7	7	0	1	0	0	0	0	0	0	0	0	0	0	0	0	0	0	1	0	0	0	0	0	0	0	0	1	1
301033	0	1	11.505682	0	9	40	40	7	7	0	3	0	0	0	0	0	0	0	0	0	0	0	0	0	0
301037	0	1	16.193182	0	7	37	35	4	4	0	4	0	0	0	0	0	0	0	0	0	0	0	0	0	0
301037	0	1	16.193182	0	7	30	45	5	5	2	4	0	0	0	0	0	0	0	0	0	0	0	0	0	0
301037	0	1	16.193182	0	6	30	36	4	4	0	3	0	0	0	0	0	0	0	0	0	0	0	0	0	0
301037	0	1	16.193182	1	7	32	38	5	5	3	5	0	0	0	0	0	0	0	0	0	0	0	0	0	0	1	0	0	1	1	1	1	0	0	0	0
301037	0	1	16.193182	0	5	27	30	3	3	0	4	0	0	0	0	0	0	0	0	0	0	0	0	0	0
301037	0	1	16.193182	0	7	45	52	5	6	0	3	1	1	1	0	0	0	0	0	0	0	0	0	0	0
301037	0	1	16.193182	1	7	21	23	2	3	4	5	0	0	0	0	0	0	0	0	0	0	0	0	0	0	1	1	0	1	1	1	0	1	1	1	1
301037	0	1	16.193182	1	7	32	40	5	5	1	4	1	0	0	0	0	0	0	0	0	0	0	1	0	1	1	1	0	1	1	1	1	1	0	0
301037	0	1	16.193182	1	7	36	38	2	10	1	3	0	0	0	0	0	0	0	0	0	0	0	0	0	0	1	1	0	1	1	1	1	1	0	1	0
301037	0	1	16.193182	0	7	26	31	5	6	4	5	0	0	0	0	0	0	0	0	0	0	0	0	0	0
301037	0	1	16.193182	1	6	22	28	2	2	0	3	0	0	0	0	0	0	0	0	0	0	0	0	0	0	1	1	0	1	1	1	1	0	0	1
301037	0	1	16.193182	1	7	44	60	5	5	0	4	1	1	0	0	0	0	1	0	0	0	0	0	0	0	1	1	0	1	1	1	1	1	0	1	0
301037	0	1	16.193182	0	10	40	45	2	2	4	5	0	0	0	0	0	0	0	0	0	0	0	0	0	0
301037	0	1	16.193182	1	12	27	35	3	3	1	5	0	0	0	0	0	0	0	0	0	0	0	0	0	0	1	1	0	1	1	1	0	1	1	1	0
301037	0	1	16.193182	0	5	48	40	3	6	1	4	0	0	0	0	0	0	0	0	0	0	0	0	0	0
301037	0	1	16.193182	1	9	44	55	7	7	0	5	0	0	0	0	0	0	0	0	0	0	0	0	0	0	1	1	0	0	1	1	1	0	0	1
301037	0	1	16.193182	0	9	42	45	4	6	0	4	0	0	0	0	0	0	0	0	0	0	0	0	0	0
301037	0	1	16.193182	1	11	40	45	9	10	0	3	1	1	0	0	0	0	1	0	0	0	0	0	0	0	1	1	0	1	1	1	1	1	0	1
301037	0	1	16.193182	0	7	42	50	5	5	0	4	0	0	0	0	0	0	0	0	0	0	0	0	0	0
301037	0	1	16.193182	0	7	40	45	5	5	0	4	1	0	0	0	0	0	0	0	0	0	0	1	0	1
301042	0	1	14.0625	1	6	40	35	4	4	0	4	1	1	0	0	0	0	1	0	0	0	0	0	0	0	1	0	0	0	0	0	0	0	0	1	0
301042	0	1	14.0625	0	7	38	32	5	8	0	4	0	0	0	0	0	0	0	0	0	0	0	0	0	0
301042	0	1	14.0625	1	8	35	37	6	6	0	5	1	1	0	0	0	1	0	0	0	0	0	0	0	0	1	0	1	0	1	1	0	0	0	0
301042	0	1	14.0625	1	10	28	30	2	4	0	5	1	1	1	0	0	0	0	0	0	0	0	0	0	0	1	1	0	0	1	1	1	0	0	1	0
301042	0	1	14.0625	1	7	35		4	4	2	5	0	0	0	0	0	0	0	0	0	0	0	0	0	0	1	1	0	1	0	0	0	0	0	0	0
301042	0	1	14.0625	0	6	33	34	4	4	4	5	1	1	0	0	0	0	1	0	0	0	0	0	0	0
301042	0	1	14.0625	1	8	24	31	1	1	1	5	0	0	0	0	0	0	0	0	0	0	0	0	0	0	1	1	0	0	1	1	0	0	0	1	0
301042	0	1	14.0625	0	6	34	35	4	4	0	5	1	1	0	0	0	1	0	0	0	0	0	0	0	0
301042	0	1	14.0625	1	8	35	40	6	6	1	5	1	1	1	0	0	0	0	0	0	0	0	0	0	0	1	1	0	0	1	1	0	1	1	1
301042	0	1	14.0625	1	6	30	45	4	4	3	5	0	0	0	0	0	0	0	0	0	0	0	0	0	0	1	1	0	1	1	1	1	1	0	1	0
301042	0	1	14.0625	0	6	26	33	4	4	4	4	1	1	0	0	0	0	0	0	1	0	0	0	0	0
301042	0	1	14.0625	1	6	35	37	4	4	0	5	1	0	0	0	0	0	0	0	0	0	0	1	0	1	1	1	1	0	1	1	1	0	0	1	0
301042	0	1	14.0625	1	8	40	42	6	9	0	5	1	1	0	0	0	1	0	0	0	0	0	0	0	0	1	1	0	1	1	1	1	1	1	1	0
301042	0	1	14.0625	0	7	34	34	5	5	4	5	1	1	1	0	0	0	0	0	0	0	0	0	0	0
301042	0	1	14.0625	0	9	36	32	1	2	1	5	0	0	0	0	0	0	0	0	0	0	0	0	0	0
301042	0	1	14.0625	0	7	34	36	5	5	1	5	1	1	0	0	1	0	0	0	0	0	0	0	0	0
301042	0	1	14.0625	0	7	40	46	5	5	0	5	0	0	0	0	0	0	0	0	0	0	0	0	0	0
301042	0	1	14.0625	0	5	35	33	3	4	0	5	0	0	0	0	0	0	0	0	0	0	0	0	0	0
301042	0	1	14.0625	0	7	25	30	2	2	0	5	0	0	0	0	0	0	0	0	0	0	0	0	0	0
301042	0	1	14.0625	1	10	33	32	4	4	1	5	1	1	0	0	0	1	0	0	0	0	0	0	0	0	1	1	0	1	1	1	1	1	0	1	0
301044	0	1	13.636364	0	8	35	36	6	6	0	2	0	0	0	0	0	0	0	0	0	0	0	0	0	0
301044	0	1	13.636364	1	3	18	25	1	1	0	4	0	0	0	0	0	0	0	0	0	0	0	0	0	0	1	1	0	1	1	1	1	0	0	1	0
301044	0	1	13.636364	0	8	35	40	6	10	0	4	1	1	0	0	0	0	0	1	0	0	0	0	0	0
301044	0	1	13.636364	1	3	18	20	1	1	0	3	0	0	0	0	0	0	0	0	0	0	0	0	0	0	1	1	0	1	1	1	0	0	0	0	0
301044	0	1	13.636364	1	8	27	28	6	6	0	2	0	0	0	0	0	0	0	0	0	0	0	0	0	0	1	0	0	1	1	1	1	0	0	1
301044	0	1	13.636364	0	4	28	30	2	2	0	2	0	0	0	0	0	0	0	0	0	0	0	0	0	0
301044	0	1	13.636364	0	8	30	35	4	9	0	3	1	1	0	0	0	1	0	0	0	0	0	0	0	0
301044	0	1	13.636364	0	8	27	35	6	9	0	2	0	0	0	0	0	0	0	0	0	0	0	0	0	0
301044	0	1	13.636364	0	6	30	30	4	4	0	4	0	0	0	0	0	0	0	0	0	0	0	0	0	0
301044	0	1	13.636364	1	10	35	40	8	8	0	2	1	1	0	0	0	0	0	0	1	0	0	0	0	0	1	0	0	1	1	1	1	1	0	1	0
301044	0	1	13.636364	1	10	40	45	7	8	0	5	0	0	0	0	0	0	0	0	0	0	0	0	0	0	1	1	0	0	1	1	1	0	0	1
301044	0	1	13.636364	1	8	35	35	6	6	0	4	0	0	0	0	0	0	0	0	0	0	0	0	0	0	1	1	0	1	1	1	1	0	0	1
301044	0	1	13.636364	1	9	40	50	7	7	0	2	0	0	0	0	0	0	0	0	0	0	0	0	0	0	1	1	0	1	1	1	1	1	0	1
301044	0	1	13.636364	1	6	33	37	4	7	0	4	1	1	0	0	0	0	1	0	0	0	0	0	0	0	1	0	0	0	1	1	0	0	0	0	0
301044	0	1	13.636364	1	6	30	35	4	4	0	4	1	1	0	0	0	1	0	0	0	0	0	0	0	0	1	0	0	0	1	1	0	0	0	0	0
301044	0	1	13.636364	1	9	43		7	12	0	3	0	0	0	0	0	0	0	0	0	0	0	0	0	0	1	1	0	0	0	0	0	0	0	0	0
301044	0	1	13.636364	1	9	37	38	7	7	0	4	0	0	0	0	0	0	0	0	0	0	0	0	0	0	1	0	0	0	1	1	0	0	0	0	0
301044	0	1	13.636364	1	5	27	32	3	3	0	4	1	1	0	0	0	0	0	1	0	0	0	0	0	0	1	1	0	1	1	1	1	1	0	1	0
301044	0	1	13.636364	0	10	26	25	2	2	0	3	0	0	0	0	0	0	0	0	0	0	0	0	0	0
301063	0	1	11.931818	1	11	20	22	2	3	4	5	0	0	0	0	0	0	0	0	0	0	0	0	0	0	1	1	0	1	1	1	1	1	0	1	1
301063	0	1	11.931818	1	7	37	42	5	6	4	5	0	0	0	0	0	0	0	0	0	0	0	0	0	0	1	0	0	0	1	1	0	0	0	1
301063	0	1	11.931818	1	11	45	50	7	7	0	5	0	0	0	0	0	0	0	0	0	0	0	0	0	0	1	1	0	1	1	1	1	1	1	1	1
301063	0	1	11.931818	1	7	27	36	1	1	3	5	0	0	0	0	0	0	0	0	0	0	0	0	0	0	1	1	0	1	1	1	1	1	0	1	0
301063	0	1	11.931818	0	7	30	32	3	4	1	5	0	0	0	0	0	0	0	0	0	0	0	0	0	0
301063	0	1	11.931818	0	6	34	45	4	5	4	5	0	0	0	0	0	0	0	0	0	0	0	0	0	0
301063	0	1	11.931818	0	6	36	35	4	5	4	5	0	0	0	0	0	0	0	0	0	0	0	0	0	0
301063	0	1	11.931818	0	6	36	45	4	4	3	5	0	0	0	0	0	0	0	0	0	0	0	0	0	0
301063	0	1	11.931818	1	16	37	43	3	3	4	5	0	0	0	0	0	0	0	0	0	0	0	0	0	0	1	1	0	1	1	1	1	0	0	1	0
301063	0	1	11.931818	0	5	30	40	3	3	2	5	0	0	0	0	0	0	0	0	0	0	0	0	0	0
301063	0	1	11.931818	0	11	36	40	3	3	4	5	0	0	0	0	0	0	0	0	0	0	0	0	0	0
301063	0	1	11.931818	0	8	27	43	4	4	1	5	0	0	0	0	0	0	0	0	0	0	0	0	0	0
301063	0	1	11.931818	1	6	32	38	4	5	1	5	0	0	0	0	0	0	0	0	0	0	0	0	0	0	1	1	1	1	1	1	1	1	0	1	1
301063	0	1	11.931818	1	6	32	36	4	4	4	5	0	0	0	0	0	0	0	0	0	0	0	0	0	0	1	1	0	1	1	1	1	1	0	1	0
301063	0	1	11.931818	0	7	36	46	5	5	2	5	0	0	0	0	0	0	0	0	0	0	0	0	0	0
301063	0	1	11.931818	1	6	23		1	1	4	4	0	0	0	0	0	0	0	0	0	0	0	0	0	0	1	1	0	0	1	1	1	1	0	1	1
301063	0	1	11.931818	0	24	32	32	2	2	0	5	0	0	0	0	0	0	0	0	0	0	0	0	0	0
301063	0	1	11.931818	1	9	30	40	1	3	4	5	1	1	0	0	0	0	0	0	1	0	0	0	0	0	1	1	0	1	1	1	0	1	0	1	1
301063	0	1	11.931818	1	13	30	42	3	5	1	5	0	0	0	0	0	0	0	0	0	0	0	0	0	0	1	1	0	1	1	1	0	1	0	1	1
301069	0	1	11.079546	0	15	28	30	2	2	3	5	1	1	0	0	0	0	0	0	1	0	0	0	0	0
301069	0	1	11.079546	0	7	48	46	5	5	4	5	0	0	0	0	0	0	0	0	0	0	0	0	0	0
301069	0	1	11.079546	1	12	31	33	3	3	4	5	1	1	0	0	0	0	0	0	1	0	0	0	0	0	1	1	0	0	1	1	1	1	1	1	1
301069	0	1	11.079546	1	5	37	37	3	3	3	5	0	0	0	0	0	0	0	0	0	0	0	0	0	0	1	1	0	1	1	1	1	1	1	1	1
301069	0	1	11.079546	0	6	27	36	4	4	2	4	0	0	0	0	0	0	0	0	0	0	0	0	0	0
301069	0	1	11.079546	1	19	25	30	1	1	4	5	0	0	0	0	0	0	0	0	0	0	0	0	0	0	1	1	0	1	0	0	0	1	0	1	1
301069	0	1	11.079546	1	10	30	29	3	3	1	5	0	0	0	0	0	0	0	0	0	0	0	0	0	0	1	1	0	1	1	1	1	0	0	1
301069	0	1	11.079546	0	8	27	30	1	1	1	5	0	0	0	0	0	0	0	0	0	0	0	0	0	0
301069	0	1	11.079546	1	10	24	27	1	5	3	5	0	0	0	0	0	0	0	0	0	0	0	0	0	0	1	1	0	1	1	1	0	1	1	1	0
301069	0	1	11.079546	1	6	35	40	4	4	2	5	0	0	0	0	0	0	0	0	0	0	0	0	0	0	1	0	0	1	0	0	0	1	0	1	0
301069	0	1	11.079546	1	8	45	50	6	6	0	5	1	1	0	0	0	0	0	1	0	0	0	0	0	0	1	1	0	1	0	0	0	1	0	1
301069	0	1	11.079546	0	10	25	27	1	1	0	5	1	1	0	0	0	0	0	0	1	0	0	0	0	0
301069	0	1	11.079546	1	11	35	36	3	3	3	5	1	1	0	0	0	0	0	0	1	0	0	0	0	0	1	1	0	1	1	1	1	1	1	1	1
301069	0	1	11.079546	1	12	20	23	1	1	4	5	0	0	0	0	0	0	0	0	0	0	0	0	0	0	1	1	0	1	1	1	0	1	0	0	0
301069	0	1	11.079546	0	6	40	45	4	4	1	4	1	1	0	0	0	1	0	0	0	0	0	0	0	0
301069	0	1	11.079546	1	10	25	31	1	2	4	5	1	1	0	0	0	0	0	1	0	0	0	0	0	0	1	1	0	1	0	0	0	0	0	1	0
301069	0	1	11.079546	0	5	33	36	3	3	3	5	1	1	0	0	0	0	0	0	1	0	0	0	0	0
301069	0	1	11.079546	0	5	45	46	3	4	0	5	0	0	0	0	0	0	0	0	0	0	0	0	0	0
301069	0	1	11.079546	1	10	28	36	2	6	0	5	1	1	0	0	0	0	0	0	1	0	0	0	0	0	1	1	0	0	1	1	1	0	0	1	1
301072	0	1	20.454546	0	9	40	45	6	6	0	1	1	1	0	0	0	0	1	0	0	0	0	0	0	0
301072	0	1	20.454546	0	8	32	30	1	1	0	2	0	0	0	0	0	0	0	0	0	0	0	0	0	0
301072	0	1	20.454546	0	6	32	36	4	4	0	2	0	0	0	0	0	0	0	0	0	0	0	0	0	0
301072	0	1	20.454546	1	10	20	25	1	1	0	2	0	0	0	0	0	0	0	0	0	0	0	0	0	0	1	1	0	1	1	1	1	1	1	1	1
301072	0	1	20.454546	1	4	21	26	2	2	0	2	0	0	0	0	0	0	0	0	0	0	0	0	0	0	1	1	0	0	1	1	1	1	0	1	1
301072	0	1	20.454546	0	8	41	50	6	8	0	2	0	0	0	0	0	0	0	0	0	0	0	0	0	0
301072	0	1	20.454546	1	6	23	25	2	2	0	2	0	0	0	0	0	0	0	0	0	0	0	0	0	0	1	1	0	0	1	1	1	1	1	1	0
301072	0	1	20.454546	1	11	36	45	4	4	0	1	0	0	0	0	0	0	0	0	0	0	0	0	0	0	1	0	0	1	1	1	1	1	0	1	0
301072	0	1	20.454546	0	4	30	35	2	2	0	1	1	1	0	0	0	1	0	0	0	0	0	0	0	0
301072	0	1	20.454546	0	5	29	34	3	3	0	2	0	0	0	0	0	0	0	0	0	0	0	0	0	0
301072	0	1	20.454546	1	7	22	25	1	1	0	1	0	0	0	0	0	0	0	0	0	0	0	0	0	0	1	0	0	1	1	1	1	1	0	1	0
301072	0	1	20.454546	0	8	24	40	2	3	0	2	0	0	0	0	0	0	0	0	0	0	0	0	0	0
301072	0	1	20.454546	0	6	30	40	1	2	0	2	0	0	0	0	0	0	0	0	0	0	0	0	0	0
301072	0	1	20.454546	1	9	30	27	2	2	0	4	0	0	0	0	0	0	0	0	0	0	0	0	0	0	1	0	0	0	1	1	1	1	1	1
301072	0	1	20.454546	1	8	40	50	6	7	0	1	1	1	0	0	0	1	0	0	0	0	0	0	0	0	1	0	0	0	1	1	1	1	1	1	0
301072	0	1	20.454546	0	5	32	45	3	3	0	1	0	0	0	0	0	0	0	0	0	0	0	0	0	0
301072	0	1	20.454546	0	6	32	35	4	4	0	2	0	0	0	0	0	0	0	0	0	0	0	0	0	0
301072	0	1	20.454546	1	9	20	25	1	1	0	2	0	0	0	0	0	0	0	0	0	0	0	0	0	0	1	1	0	1	0	0	0	1	1	1	1
301072	0	1	20.454546	1	10	26	28	3	3	0	3	0	0	0	0	0	0	0	0	0	0	0	0	0	0	1	0	0	1	1	1	0	0	0	1
301079	0	1	14.0625	1	13	27	27	1	1	3	5	0	0	0	0	0	0	0	0	0	0	0	0	0	0	1	1	0	1	1	1	1	0	0	1	0
301079	0	1	14.0625	0	13	28	34	2	2	3	5	0	0	0	0	0	0	0	0	0	0	0	0	0	0
301079	0	1	14.0625	1	10	38	38	8	8	0	3	0	0	0	0	0	0	0	0	0	0	0	0	0	0	1	0	0	1	0	0	0	0	0	0	1
301079	0	1	14.0625	1	7	30	40	5	7	0	5	1	1	0	0	0	0	0	0	1	0	0	0	0	0	1	1	0	1	0	0	1	0	0	1
301079	0	1	14.0625	0	6	37	37	4	4	4	5	1	1	0	0	0	0	0	0	1	0	0	0	0	0
301079	0	1	14.0625	1	10	25	30	3	3	3	5	1	1	0	0	0	0	0	1	0	0	0	0	0	0	1	1	0	1	0	0	0	1	1	1
301079	0	1	14.0625	0	7	35	36	5	5	0	5	1	1	1	0	0	0	0	0	0	0	0	0	0	0
301079	0	1	14.0625	0	4	19	23	1	1	1	4	0	0	0	0	0	0	0	0	0	0	0	0	0	0
301079	0	1	14.0625	0	9	32	46	7	7	0	3	1	1	0	0	0	1	0	0	0	0	0	0	0	0
301079	0	1	14.0625	1	9	24	25	2	2	3	5	0	0	0	0	0	0	0	0	0	0	0	0	0	0	1	1	0	1	0	0	1	0	0	0	1
301079	0	1	14.0625	1	8	24	26	1	1	3	5	0	0	0	0	0	0	0	0	0	0	0	0	0	0	1	1	0	1	1	1	1	1	0	1	0
301079	0	1	14.0625	0	11	30	38	3	5	4	4	1	1	0	0	0	0	0	1	0	0	0	0	0	0
301079	0	1	14.0625	1	5	26	30	3	3	3	4	0	0	0	0	0	0	0	0	0	0	0	0	0	0	1	0	0	1	1	1	0	0	0	0
301079	0	1	14.0625	1	7	21	24	1	1	4	5	0	0	0	0	0	0	0	0	0	0	0	0	0	0	1	1	0	0	1	1	1	0	0	1	1
301079	0	1	14.0625	0	5	36	40	3	4	4	5	1	1	0	0	0	0	0	0	1	0	0	0	0	0
301079	0	1	14.0625	1	7	35	33	4	4	1	5	0	0	0	0	0	0	0	0	0	0	0	0	0	0	1	1	0	0	0	0	0	0	0	1	0
301079	0	1	14.0625	0	8	35	37	6	7	3	5	1	1	0	0	0	0	0	0	1	0	0	0	0	0
301079	0	1	14.0625	1	17	26	28	1	1	4	5	0	0	0	0	0	0	0	0	0	0	0	0	0	0	1	1	0	1	0	0	0	0	0	1	1
301079	0	1	14.0625	1	8	23	38	5	5	0	2	0	0	0	0	0	0	0	0	0	0	0	0	0	0	1	0	0	1	0	0	0	0	0	0
301079	0	1	14.0625	1	10	33	37	6	6	0	5	0	0	0	0	0	0	0	0	0	0	0	0	0	0	1	1	0	1	1	1	1	1	0	1
301088	0	1	18.323864	1	3	18	25	1	1	0	4	0	0	0	0	0	0	0	0	0	0	0	0	0	0	1	1	0	0	1	1	1	0	0	1	0
301088	0	1	18.323864	1	11	24	22	1	1	3	5	0	0	0	0	0	0	0	0	0	0	0	0	0	0	1	1	0	0	1	1	0	0	0	1	1
301088	0	1	18.323864	1	11	32	52	4	4	0	5	0	0	0	0	0	0	0	0	0	0	0	0	0	0	1	1	0	1	1	1	1	1	0	1
301088	0	1	18.323864	0	10	25	28	2	3	0	4	0	0	0	0	0	0	0	0	0	0	0	0	0	0
301088	0	1	18.323864	0	6	32	45	4	5	2	5	0	0	0	0	0	0	0	0	0	0	0	0	0	0
301088	0	1	18.323864	0	6	44	45	4	4	1	5	0	0	0	0	0	0	0	0	0	0	0	0	0	0
301088	0	1	18.323864	0	6	40	38	4	4	1	5	0	0	0	0	0	0	0	0	0	0	0	0	0	0
301088	0	1	18.323864	1	6	33	42	3	3	3	5	0	0	0	0	0	0	0	0	0	0	0	0	0	0	1	1	0	0	1	1	0	0	0	1	0
301088	0	1	18.323864	0	5	37	80	2	2	1	5	0	0	0	0	0	0	0	0	0	0	0	0	0	0
301088	0	1	18.323864	1	10	26	28	3	3	1	5	0	0	0	0	0	0	0	0	0	0	0	0	0	0	1	1	0	1	1	1	1	1	0	1	0
301088	0	1	18.323864	1	5	37	48	2	2	4	5	0	0	0	0	0	0	0	0	0	0	0	0	0	0	1	1	0	1	1	1	0	0	0	1	0
301088	0	1	18.323864	1	6	30	35	4	5	0	3	0	0	0	0	0	0	0	0	0	0	0	0	0	0	1	0	0	1	1	1	1	1	1	1
301088	0	1	18.323864	0	10	43	50	8	8	0	4	0	0	0	0	0	0	0	0	0	0	0	0	0	0
301088	0	1	18.323864	1	4	18	25	2	2	1	4	1	1	0	0	0	0	0	1	0	0	0	0	0	0	1	1	0	1	1	1	1	0	0	1	1
301088	0	1	18.323864	1	7	35	45	5	5	0	3	0	0	0	0	0	0	0	0	0	0	0	0	0	0	1	0	0	1	1	1	1	1	0	1
301088	0	1	18.323864	0	6	35	45	3	7	3	5	1	1	1	0	0	0	0	0	0	0	0	0	0	0
301088	0	1	18.323864	0	8	35	42	2	2	3	5	0	0	0	0	0	0	0	0	0	0	0	0	0	0
301088	0	1	18.323864	1	10	22	24	2	2	1	4	0	0	0	0	0	0	0	0	0	0	0	0	0	0	1	0	0	1	1	1	1	0	0	1
301088	0	1	18.323864	1	6	36	52	4	4	1	4	1	1	1	0	0	0	0	0	0	0	0	0	0	0	1	1	0	1	1	1	0	0	0	1
301118	0	1	11.931818	1	11	30	35	3	3	0	2	0	0	0	0	0	0	0	0	0	0	0	0	0	0	1	0	0	1	0	0	0	0	0	1
301118	0	1	11.931818	1	9	48	50	6	6	0	2	0	0	0	0	0	0	0	0	0	0	0	0	0	0	1	1	0	0	0	0	0	0	0	1	0
301118	0	1	11.931818	0	8	19	19	1	1	0	4	0	0	0	0	0	0	0	0	0	0	0	0	0	0
301118	0	1	11.931818	0	4	40	50	2	7	0	2	0	0	0	0	0	0	0	0	0	0	0	0	0	0
301118	0	1	11.931818	0	8	30	38	2	2	0	2	0	0	0	0	0	0	0	0	0	0	0	0	0	0
301118	0	1	11.931818	1	5	35	35	3	3	0	2	0	0	0	0	0	0	0	0	0	0	0	0	0	0	1	0	0	1	0	0	0	0	0	0	0
301118	0	1	11.931818	1	10	25	25	2	2	0	3	0	0	0	0	0	0	0	0	0	0	0	0	0	0	1	0	0	0	0	0	0	0	0	0
301118	0	1	11.931818	1	6	22	22	1	3	1	3	0	0	0	0	0	0	0	0	0	0	0	0	0	0	1	1	0	0	0	0	0	0	0	1	0
301118	0	1	11.931818	0	10	26	30	2	2	0	3	0	0	0	0	0	0	0	0	0	0	0	0	0	0
301118	0	1	11.931818	0	7	48	60	4	4	0	1	0	0	0	0	0	0	0	0	0	0	0	0	0	0
301118	0	1	11.931818	1	7	48	50	5	5	0	3	0	0	0	0	0	0	0	0	0	0	0	0	0	0	0	0	0	0	0	0	1	0	0	0	1
301118	0	1	11.931818	1	13	48	40	7	14	0	4	0	0	0	0	0	0	0	0	0	0	0	0	0	0	1	1	0	0	1	1	0	0	0	0	1
301118	0	1	11.931818	1	6	30	30	4	4	0	3	1	1	0	0	0	1	0	0	0	0	0	0	0	0	1	0	0	1	0	0	0	1	0	1
301118	0	1	11.931818	0	6	35	40	4	4	0	3	0	0	0	0	0	0	0	0	0	0	0	0	0	0
301118	0	1	11.931818	1	14	28	25	4	4	0	4	0	0	0	0	0	0	0	0	0	0	0	0	0	0	1	0	0	0	0	0	0	0	0	1	1
301118	0	1	11.931818	1	5	16	28	1	1	0	2	0	0	0	0	0	0	0	0	0	0	0	0	0	0	1	0	0	0	1	1	1	0	0	1	0
301118	0	1	11.931818	0	6	35	40	3	3	0	1	0	0	0	0	0	0	0	0	0	0	0	0	0	0
301118	0	1	11.931818	0	7	48	50	3	3	0	2	0	0	0	0	0	0	0	0	0	0	0	0	0	0
301118	0	1	11.931818	0	7	40	45	3	4	0	2	0	0	0	0	0	0	0	0	0	0	0	0	0	0
301118	0	1	11.931818	0	5	40	40	3	5	0	4	0	0	0	0	0	0	0	0	0	0	0	0	0	0
301142	0	1	11.931818	0	3	17	20	1	1	0	1	0	0	0	0	0	0	0	0	0	0	0	0	0	0
301142	0	1	11.931818	1	7	25	27	2	2	0	2	0	0	0	0	0	0	0	0	0	0	0	0	0	0	0	0	0	0	0	0	1	0	0	0	0
301142	0	1	11.931818	0	7	40	40	5	5	0	1	1	1	1	0	0	0	0	0	0	0	0	0	0	0
301142	0	1	11.931818	0	8	25	25	1	4	0	1	1	1	0	0	0	1	0	0	0	0	0	0	0	0
301142	0	1	11.931818	0	8	20	20	1	1	0	1	0	0	0	0	0	0	0	0	0	0	0	0	0	0
301142	0	1	11.931818	0	6	36	40	4	4	0	2	0	0	0	0	0	0	0	0	0	0	0	0	0	0
301142	0	1	11.931818	1	5	26	32	3	3	0	1	0	0	0	0	0	0	0	0	0	0	0	0	0	0	0	0	0	0	0	0	0	0	0	0	0
301142	0	1	11.931818	0	5	35	40	3	3	0	1	0	0	0	0	0	0	0	0	0	0	0	0	0	0
301142	0	1	11.931818	1	8	19	21	1	2	0	2	0	0	0	0	0	0	0	0	0	0	0	0	0	0	1	0	0	1	0	0	0	0	0	0	1
301142	0	1	11.931818	0	7	27	27	3	4	0	2	1	1	0	0	0	0	0	0	0	1	0	0	0	0
301142	0	1	11.931818	0	6	35	40	4	4	0	1	1	1	1	0	0	0	0	0	0	0	0	0	0	0
301142	0	1	11.931818	1	7	22	25	1	1	0	1	0	0	0	0	0	0	0	0	0	0	0	0	0	0	0	0	0	0	1	1	1	0	0	0	1
301142	0	1	11.931818	0	8	40	50	6	6	0	2	0	0	0	0	0	0	0	0	0	0	0	0	0	0
301142	0	1	11.931818	0	7	45	45	5	5	0	1	0	0	0	0	0	0	0	0	0	0	0	0	0	0
301142	0	1	11.931818	0	7	20	22	1	1	0	2	0	0	0	0	0	0	0	0	0	0	0	0	0	0
301142	0	1	11.931818	1	5	30	70	3	3	0	1	0	0	0	0	0	0	0	0	0	0	0	0	0	0	0	0	0	0	1	1	1	0	0	1	0
301142	0	1	11.931818	0	7	38	35	5	5	0	2	1	1	0	0	0	0	0	0	1	0	0	0	0	0
301142	0	1	11.931818	1	5	35	38	3	3	0	2	0	0	0	0	0	0	0	0	0	0	0	0	0	0	0	0	0	1	1	1	0	0	0	0	0
301142	0	1	11.931818	0	6	36	42	4	4	0	2	0	0	0	0	0	0	0	0	0	0	0	0	0	0
301142	0	1	11.931818	0	7	32	32	5	5	0	2	0	0	0	0	0	0	0	0	0	0	0	0	0	0
301143	0	1	12.784091	0	4	38		3	5	3	5	0	0	0	0	0	0	0	0	0	0	0	0	0	0
301143	0	1	12.784091	1	10	32	50	4	4	1	5	1	1	1	0	0	0	0	0	0	0	0	0	0	0	1	1	0	1	1	1	1	0	0	1
301143	0	1	12.784091	0	9	40	45	7	8	0	1	1	1	0	0	0	1	0	0	0	0	0	0	0	0
301143	0	1	12.784091	0	6	40	45	4	7	0	3	0	0	0	0	0	0	0	0	0	0	0	0	0	0
301143	0	1	12.784091	1	10	22	22	1	2	3	5	1	1	0	0	0	0	0	0	1	0	0	0	0	0	1	1	0	0	0	0	0	0	0	1	1
301143	0	1	12.784091	0	6	40	50	4	4	1	5	1	0	0	0	0	0	0	0	0	0	0	1	0	1
301143	0	1	12.784091	1	7	24	22	1	1	0	3	1	1	0	0	0	1	0	0	0	0	0	0	0	0	1	0	0	0	1	1	1	0	0	1	1
301143	0	1	12.784091	1	5	35	35	3	4	3	5	1	1	0	0	0	0	0	0	1	0	0	0	0	0	1	1	0	0	0	0	0	0	0	0	1
301143	0	1	12.784091	0	7	45	45	5	9	0	3	1	1	0	0	1	0	0	0	0	0	0	0	0	0
301143	0	1	12.784091	0	7	40	45	5	5	3	5	1	1	0	0	0	0	0	0	1	0	0	0	0	0
301143	0	1	12.784091	1	8	25	25	1	1	4	5	0	0	0	0	0	0	0	0	0	0	0	0	0	0	1	1	0	0	0	0	0	0	0	1	1
301143	0	1	12.784091	1	8	18	18	2	2	1	4	1	1	0	0	0	0	0	0	1	0	0	0	0	0	1	0	0	0	0	0	0	0	0	1	0
301143	0	1	12.784091	0	12	24	27	2	2	1	3	1	0	0	0	0	0	0	0	0	0	0	1	0	1
301143	0	1	12.784091	0	7	37	35	5	5	1	5	0	0	0	0	0	0	0	0	0	0	0	0	0	0
301143	0	1	12.784091	0	8	35	45	6	6	0	3	1	1	0	0	1	0	0	0	0	0	0	0	0	0
301143	0	1	12.784091	0	5	35	40	3	3	1	5	1	1	0	0	0	0	0	0	1	0	0	0	0	0
301143	0	1	12.784091	0	11	40	45	8	8	0	3	1	1	0	0	1	0	0	0	0	0	0	0	0	0
301143	0	1	12.784091	1	7	20	17	1	1	3	5	0	0	0	0	0	0	0	0	0	0	0	0	0	0	1	0	0	0	1	1	0	0	0	0	0
301143	0	1	12.784091	1	6	22	24	2	2	2	5	0	0	0	0	0	0	0	0	0	0	0	0	0	0	1	0	0	0	0	0	0	0	0	0	0
301143	0	1	12.784091	1	9	27		3	3	3	5	0	0	0	0	0	0	0	0	0	0	0	0	0	0	1	1	0	0	0	0	0	0	0	1	1
301147	0	1	16.193182	1	4	27	28	2	3	0	1	0	0	0	0	0	0	0	0	0	0	0	0	0	0	1	0	0	0	1	1	0	0	0	1	1
301147	0	1	16.193182	1	7	48	71	5	8	0	1	0	0	0	0	0	0	0	0	0	0	0	0	0	0	1	0	0	0	1	1	1	0	0	1	0
301147	0	1	16.193182	1	8	35	33	6	6	0	3	1	1	0	0	0	0	1	0	0	0	0	0	0	0	1	1	0	0	1	1	0	0	0	1	0
301147	0	1	16.193182	1	6	45	45	4	5	0	3	0	0	0	0	0	0	0	0	0	0	0	0	0	0	1	0	0	0	1	1	1	0	0	1	0
301147	0	1	16.193182	1	10	47	52	8	9	0	2	0	0	0	0	0	0	0	0	0	0	0	0	0	0	1	0	0	0	1	1	1	0	0	1
301147	0	1	16.193182	1	6	35	40	4	5	0	3	0	0	0	0	0	0	0	0	0	0	0	0	0	0	1	0	0	0	0	0	0	0	0	0
301147	0	1	16.193182	1	7	35	40	5	5	0	3	0	0	0	0	0	0	0	0	0	0	0	0	0	0	1	0	0	0	1	1	1	0	0	0
301147	0	1	16.193182	0	7	44	60	5	7	0	1	0	0	0	0	0	0	0	0	0	0	0	0	0	0
301147	0	1	16.193182	1	13	48	49	11	12	0	1	0	0	0	0	0	0	0	0	0	0	0	0	0	0	1	0	0	0	1	1	1	0	0	1	1
301147	0	1	16.193182	1	8	38	44	5	5	0	3	0	0	0	0	0	0	0	0	0	0	0	0	0	0	0	0	0	0	1	1	1	1	0	1	0
301147	0	1	16.193182	1	9	30	30	2	3	0	3	0	0	0	0	0	0	0	0	0	0	0	0	0	0	1	0	0	0	0	0	0	0	0	0	0
301147	0	1	16.193182	1	9	30	60	4	5	0	3	0	0	0	0	0	0	0	0	0	0	0	0	0	0	1	0	0	0	1	1	1	0	0	1
301147	0	1	16.193182	0	7	34	40	5	6	0	2	0	0	0	0	0	0	0	0	0	0	0	0	0	0
301147	0	1	16.193182	1	6	34	42	4	6	0	1	0	0	0	0	0	0	0	0	0	0	0	0	0	0	1	0	0	0	1	1	0	0	0	0
301147	0	1	16.193182	0	7	44		6	6	0	4	0	0	0	0	0	0	0	0	0	0	0	0	0	0
301147	0	1	16.193182	1	3	18	25	1	1	0	3	0	0	0	0	0	0	0	0	0	0	0	0	0	0	1	1	0	0	1	1	1	0	0	1	0
301147	0	1	16.193182	0	7	46	47	5	9	0	2	0	0	0	0	0	0	0	0	0	0	0	0	0	0
301147	0	1	16.193182	1	8	20	21	3	4	0	2	0	0	0	0	0	0	0	0	0	0	0	0	0	0	1	0	0	0	0	0	0	0	0	0	0
301147	0	1	16.193182	1	7	25	30	3	3	0	4	1	1	0	0	0	0	0	1	0	0	0	0	0	0	1	0	0	1	1	1	0	0	0	1	0
301148	0	1	11.931818	1	4	17	20	2	2	0	2	0	0	0	0	0	0	0	0	0	0	0	0	0	0	0	0	0	1	0	0	0	1	1	0
301148	0	1	11.931818	1	3	17	24	1	1	1	3	0	0	0	0	0	0	0	0	0	0	0	0	0	0	1	1	0	1	1	1	0	1	0	1	0
301148	0	1	11.931818	0	11	30	30	2	2	1	5	0	0	0	0	0	0	0	0	0	0	0	0	0	0
301148	0	1	11.931818	1	6	27	25	4	6	0	5	0	0	0	0	0	0	0	0	0	0	0	0	0	0	1	0	0	1	1	1	0	0	0	0	1
301148	0	1	11.931818	1	10	40	64	7	9	0	4	1	1	0	0	0	1	0	0	0	0	0	0	0	0	1	0	0	1	1	1	0	1	1	0
301148	0	1	11.931818	0	6	43	44	4	4	0	4	1	0	0	0	0	0	0	0	0	0	0	1	0	1
301148	0	1	11.931818	1	3	18	21	1	1	0	4	0	0	0	0	0	0	0	0	0	0	0	0	0	0	1	0	0	1	1	1	1	0	0	1	1
301148	0	1	11.931818	1	9	45	50	7	8	0	5	0	0	0	0	0	0	0	0	0	0	0	0	0	0	1	0	0	1	1	1	0	1	0	1
301148	0	1	11.931818	0	4	30	35	2	3	0	4	0	0	0	0	0	0	0	0	0	0	0	0	0	0
301148	0	1	11.931818	0	8	42	48	6	6	0	4	1	1	0	0	0	0	0	0	1	0	0	0	0	0
301148	0	1	11.931818	0	5	35	40	3	3	0	4	0	0	0	0	0	0	0	0	0	0	0	0	0	0
301148	0	1	11.931818	1	7	30	40	5	8	0	1	0	0	0	0	0	0	0	0	0	0	0	0	0	0	1	1	1	1	1	1	1	1	1	1	0
301148	0	1	11.931818	0	6	35	40	4	4	0	3	0	0	0	0	0	0	0	0	0	0	0	0	0	0
301148	0	1	11.931818	0	6	32	35	4	5	0	5	0	0	0	0	0	0	0	0	0	0	0	0	0	0
301148	0	1	11.931818	0	10	45	70	8	8	0	3	1	1	0	0	0	0	0	1	0	0	0	0	0	0
301148	0	1	11.931818	0	6	28	33	4	4	1	3	0	0	0	0	0	0	0	0	0	0	0	0	0	0
301148	0	1	11.931818	0	6	30	30	4	7	0	3	0	0	0	0	0	0	0	0	0	0	0	0	0	0
301148	0	1	11.931818	0	7	39	40	5	5	0	4	0	0	0	0	0	0	0	0	0	0	0	0	0	0
301148	0	1	11.931818	1	4	18	20	2	2	0	4	0	0	0	0	0	0	0	0	0	0	0	0	0	0	1	1	0	1	1	1	1	0	0	1	1
301148	0	1	11.931818	1	4	18	25	2	2	0	3	1	1	0	0	0	0	1	0	0	0	0	0	0	0	1	0	0	1	1	1	1	1	0	1	0
301151	0	1	11.931818	1	7	28	35	5	5	0	2	0	0	0	0	0	0	0	0	0	0	0	0	0	0	1	1	0	1	1	1	1	1	0	1
301151	0	1	11.931818	1	8	48	50	6	8	0	1	0	0	0	0	0	0	0	0	0	0	0	0	0	0	1	0	0	0	1	1	0	0	0	0	0
301151	0	1	11.931818	0	9	40	50	7	9	0	3	1	1	0	0	0	0	0	1	0	0	0	0	0	0
301151	0	1	11.931818	0	6	40	50	4	6	0	2	0	0	0	0	0	0	0	0	0	0	0	0	0	0
301151	0	1	11.931818	0	7	30	35	5	5	0	2	1	1	0	0	0	0	1	0	0	0	0	0	0	0
301151	0	1	11.931818	0	7	32	35	5	5	0	2	1	0	0	0	0	0	0	0	0	0	0	1	1	0
301151	0	1	11.931818	1	8	33	53	4	8	0	4	0	0	0	0	0	0	0	0	0	0	0	0	0	0	1	0	0	0	1	1	0	0	0	0	0
301151	0	1	11.931818	0	5	28	30	3	4	0	1	0	0	0	0	0	0	0	0	0	0	0	0	0	0
301151	0	1	11.931818	0	8	42	55	6	6	0	2	0	0	0	0	0	0	0	0	0	0	0	0	0	0
301151	0	1	11.931818	0	10	46	55	8	11	0	2	0	0	0	0	0	0	0	0	0	0	0	0	0	0
301151	0	1	11.931818	1	3	18	30	1	2	0	3	0	0	0	0	0	0	0	0	0	0	0	0	0	0	0	0	0	0	0	0	0	0	0	0	0
301151	0	1	11.931818	0	8	30	36	6	6	0	3	1	1	0	0	0	0	0	1	0	0	0	0	0	0
301151	0	1	11.931818	1	9	26	28	1	4	0	2	0	0	0	0	0	0	0	0	0	0	0	0	0	0	1	0	0	0	1	1	1	0	0	1	0
301151	0	1	11.931818	1	8	45	55	6	11	0	3	0	0	0	0	0	0	0	0	0	0	0	0	0	0	1	1	0	0	1	1	0	0	0	0
301151	0	1	11.931818	1	8	27	30	6	7	0	1	0	0	0	0	0	0	0	0	0	0	0	0	0	0	0	0	0	0	1	1	0	0	0	0	0
301151	0	1	11.931818	0	7	35	37	5	6	0	2	0	0	0	0	0	0	0	0	0	0	0	0	0	0
301151	0	1	11.931818	0	8	38	60	6	6	0	2	0	0	0	0	0	0	0	0	0	0	0	0	0	0
301151	0	1	11.931818	1	4	17	20	2	2	0	1	0	0	0	0	0	0	0	0	0	0	0	0	0	0	1	0	0	0	1	1	0	0	0	1	0
301151	0	1	11.931818	1	7	30	60	5	5	0	3	0	0	0	0	0	0	0	0	0	0	0	0	0	0	1	1	0	1	1	1	1	1	0	1	0
301153	0	1	17.897728	1	6	27	35	4	4	0	4	0	0	0	0	0	0	0	0	0	0	0	0	0	0	1	0	0	0	0	0	0	0	0	0	1
301153	0	1	17.897728	0	9	35	40	7	9	0	4	0	0	0	0	0	0	0	0	0	0	0	0	0	0
301153	0	1	17.897728	1	6	24	26	4	4	1	4	0	0	0	0	0	0	0	0	0	0	0	0	0	0	1	1	0	0	0	0	0	0	0	1	1
301153	0	1	17.897728	0	7	30	35	5	5	1	2	1	1	0	0	0	1	0	0	0	0	0	0	0	0
301153	0	1	17.897728	0	8	30	50	1	2	0	3	0	0	0	0	0	0	0	0	0	0	0	0	0	0
301153	0	1	17.897728	1	8	22	22	1	1	1	2	0	0	0	0	0	0	0	0	0	0	0	0	0	0	1	1	0	0	1	1	1	0	0	1	0
301153	0	1	17.897728	1	9	18	19	1	1	0	2	0	0	0	0	0	0	0	0	0	0	0	0	0	0	1	1	0	0	1	1	0	0	0	0	0
301153	0	1	17.897728	1	7	20	25	1	2	0	2	0	0	0	0	0	0	0	0	0	0	0	0	0	0	1	0	0	0	1	1	0	0	0	0	0
301153	0	1	17.897728	0	5	30	30	3	3	0	4	0	0	0	0	0	0	0	0	0	0	0	0	0	0
301153	0	1	17.897728	0	10	30	27	3	3	0	3	0	0	0	0	0	0	0	0	0	0	0	0	0	0
301153	0	1	17.897728	1	7	26	30	5	5	0	3	1	1	0	0	0	1	0	0	0	0	0	0	0	0	1	1	0	0	1	1	0	0	0	0	0
301153	0	1	17.897728	1	7	32	43	5	6	0	5	0	0	0	0	0	0	0	0	0	0	0	0	0	0	1	1	0	0	0	0	0	0	0	1	1
301153	0	1	17.897728	0	11	35	38	8	8	0	4	1	1	1	0	0	0	0	0	0	0	0	0	0	0
301153	0	1	17.897728	1	6	30	27	4	4	0	4	0	0	0	0	0	0	0	0	0	0	0	0	0	0	1	1	0	0	1	1	0	0	0	1	0
301153	0	1	17.897728	1	8	40	40	6	8	0	3	0	0	0	0	0	0	0	0	0	0	0	0	0	0	1	0	0	0	1	1	0	0	0	0	0
301153	0	1	17.897728	0	9	30	40	2	4	2	5	0	0	0	0	0	0	0	0	0	0	0	0	0	0
301153	0	1	17.897728	0	7	31	30	5	5	0	3	1	1	0	0	0	1	0	0	0	0	0	0	0	0
301153	0	1	17.897728	0	9	20	25	1	2	1	5	0	0	0	0	0	0	0	0	0	0	0	0	0	0
301153	0	1	17.897728	1	7	35	40	5	5	0	3	0	0	0	0	0	0	0	0	0	0	0	0	0	0	1	0	0	0	1	1	0	0	0	1	0
301153	0	1	17.897728	1	8	34	36	6	6	0	2	0	0	0	0	0	0	0	0	0	0	0	0	0	0	1	0	0	0	1	1	0	0	0	0	1
301164	0	1	13.636364	1	10	46	52	8	10	0	4	0	0	0	0	0	0	0	0	0	0	0	0	0	0	1	0	0	0	1	1	1	1	1	1	0
301164	0	1	13.636364	1	3	18	25	1	1	0	5	0	0	0	0	0	0	0	0	0	0	0	0	0	0	1	1	0	1	1	1	1	0	0	1	1
301164	0	1	13.636364	1	6	27	29	1	1	0	4	0	0	0	0	0	0	0	0	0	0	0	0	0	0	1	1	0	0	1	1	0	0	0	0	1
301164	0	1	13.636364	1	7	35	35	5	5	0	3	1	1	0	0	0	1	0	0	0	0	0	0	0	0	1	0	0	1	1	1	0	0	0	1	0
301164	0	1	13.636364	1	7	32	48	5	5	4	5	1	1	0	0	0	0	0	0	1	0	0	0	0	0	1	1	0	0	1	1	0	0	0	0	1
301164	0	1	13.636364	0	7	25	25	1	1	0	5	1	1	0	0	0	0	0	0	1	0	0	0	0	0
301164	0	1	13.636364	0	8	48	50	6	6	0	4	0	0	0	0	0	0	0	0	0	0	0	0	0	0
301164	0	1	13.636364	0	8	45	55	6	6	0	5	0	0	0	0	0	0	0	0	0	0	0	0	0	0
301164	0	1	13.636364	1	9	38	38	2	2	4	5	0	0	0	0	0	0	0	0	0	0	0	0	0	0	1	1	0	1	0	0	0	0	0	1	1
301164	0	1	13.636364	0	6	40	40	4	4	0	5	1	1	1	0	0	0	0	0	0	0	0	0	0	0
301164	0	1	13.636364	0	5	35	40	3	5	0	4	0	0	0	0	0	0	0	0	0	0	0	0	0	0
301164	0	1	13.636364	0	6	22	25	1	1	1	4	0	0	0	0	0	0	0	0	0	0	0	0	0	0
301164	0	1	13.636364	0	11	30	42	2	2	0	5	1	1	0	0	0	0	1	0	0	0	0	0	0	0
301164	0	1	13.636364	0	10	35	40	2	2	0	5	1	0	0	0	0	0	0	0	0	0	0	1	0	1
301164	0	1	13.636364	1	6	35	50	4	4	1	5	0	0	0	0	0	0	0	0	0	0	0	0	0	0	1	0	0	1	1	1	1	1	0	1	0
301164	0	1	13.636364	0	7	35	39	5	5	1	5	1	1	1	0	0	0	0	0	0	0	0	0	0	0
301164	0	1	13.636364	0	5	30	35	3	5	0	5	0	0	0	0	0	0	0	0	0	0	0	0	0	0
301164	0	1	13.636364	0	10	48	50	8	8	0	4	0	0	0	0	0	0	0	0	0	0	0	0	0	0
301164	0	1	13.636364	0	6	28	35	1	1	4	5	0	0	0	0	0	0	0	0	0	0	0	0	0	0
301164	0	1	13.636364	0	13	35	35	2	2	0	4	1	1	0	0	0	0	0	0	1	0	0	0	0	0
301173	0	1	12.357954	1	8	48	55	6	8	0	4	0	0	0	0	0	0	0	0	0	0	0	0	0	0	1	1	0	0	0	0	0	0	0	1
301173	0	1	12.357954	0	8	40	50	6	8	0	2	0	0	0	0	0	0	0	0	0	0	0	0	0	0
301173	0	1	12.357954	0	4	44	45	2	4	0	2	0	0	0	0	0	0	0	0	0	0	0	0	0	0
301173	0	1	12.357954	0	6	34	36	4	4	0	2	0	0	0	0	0	0	0	0	0	0	0	0	0	0
301173	0	1	12.357954	1	8	35	38	6	6	0	3	1	1	1	0	0	0	0	0	0	0	0	0	0	0	0	0	0	0	1	1	1	0	0	1
301173	0	1	12.357954	1	8	40	45	5	6	0	3	1	1	0	0	0	1	0	0	0	0	0	0	0	0	1	0	1	0	1	1	1	0	0	1	1
301173	0	1	12.357954	0	8	45	45	6	6	0	2	0	0	0	0	0	0	0	0	0	0	0	0	0	0
301173	0	1	12.357954	1	11	25	30	2	2	1	4	1	1	0	0	0	0	0	1	0	0	0	0	0	0	1	0	0	0	1	1	1	1	1	1	0
301173	0	1	12.357954	1	6	35	35	4	6	0	2	1	1	1	0	0	0	0	0	0	0	0	0	0	0	1	1	0	0	1	1	1	0	0	1
301173	0	1	12.357954	0	3	17	20	1	1	0	3	0	0	0	0	0	0	0	0	0	0	0	0	0	0
301173	0	1	12.357954	0	6	20	22	1	1	0	1	0	0	0	0	0	0	0	0	0	0	0	0	0	0
301173	0	1	12.357954	0	3	18	30	1	2	0	2	0	0	0	0	0	0	0	0	0	0	0	0	0	0
301173	0	1	12.357954	1	7	40	50	5	7	0	3	0	0	0	0	0	0	0	0	0	0	0	0	0	0	0	0	0	1	0	0	0	1	0	1
301173	0	1	12.357954	1	7	40	45	4	9	0	2	0	0	0	0	0	0	0	0	0	0	0	0	0	0	1	0	0	0	1	1	0	0	0	0	0
301173	0	1	12.357954	0	4	40	40	2	3	0	1	0	0	0	0	0	0	0	0	0	0	0	0	0	0
301173	0	1	12.357954	1	6	35	40	4	6	0	4	0	0	0	0	0	0	0	0	0	0	0	0	0	0	1	1	0	0	0	0	0	0	0	1
301173	0	1	12.357954	1	10	40	42	8	10	0	1	1	1	0	0	0	0	0	1	0	0	0	0	0	0	0	0	0	0	1	1	1	0	0	1	1
301173	0	1	12.357954	0	7	40	50	5	8	0	4	0	0	0	0	0	0	0	0	0	0	0	0	0	0
301173	0	1	12.357954	0	3	18	34	1	2	0	2	0	0	0	0	0	0	0	0	0	0	0	0	0	0
301173	0	1	12.357954	0	7	32	35	5	6	0	3	0	0	0	0	0	0	0	0	0	0	0	0	0	0
301185	0	1	12.784091	1	5	30	30	3	4	0	3	0	0	0	0	0	0	0	0	0	0	0	0	0	0	1	0	0	0	0	0	0	0	0	0	0
301185	0	1	12.784091	0	9	48	50	7	13	0	3	0	0	0	0	0	0	0	0	0	0	0	0	0	0
301185	0	1	12.784091	0	7	30	40	5	7	0	4	0	0	0	0	0	0	0	0	0	0	0	0	0	0
301185	0	1	12.784091	0	6	40	45	4	8	0	4	0	0	0	0	0	0	0	0	0	0	0	0	0	0
301185	0	1	12.784091	0	9	42	70	7	7	0	2	1	1	0	0	0	0	0	1	0	0	0	0	0	0
301185	0	1	12.784091	1	8	26	32	1	1	0	3	0	0	0	0	0	0	0	0	0	0	0	0	0	0	0	0	0	0	1	1	0	0	0	0	0
301185	0	1	12.784091	0	9	40	44	7	9	0	4	0	0	0	0	0	0	0	0	0	0	0	0	0	0
301185	0	1	12.784091	1	5	27	30	3	3	0	3	0	0	0	0	0	0	0	0	0	0	0	0	0	0	1	1	0	1	1	1	1	0	0	1
301185	0	1	12.784091	1	6	34	38	4	5	0	3	0	0	0	0	0	0	0	0	0	0	0	0	0	0	1	1	0	1	1	1	0	0	0	1	0
301185	0	1	12.784091	0	6	38	40	4	6	0	3	0	0	0	0	0	0	0	0	0	0	0	0	0	0
301185	0	1	12.784091	0	10	22	22	1	2	0	2	0	0	0	0	0	0	0	0	0	0	0	0	0	0
301185	0	1	12.784091	1	9	27	30	1	2	0	2	0	0	0	0	0	0	0	0	0	0	0	0	0	0	1	0	0	0	0	0	0	0	0	0	0
301185	0	1	12.784091	0	7	35	40	5	6	0	5	0	0	0	0	0	0	0	0	0	0	0	0	0	0
301185	0	1	12.784091	0	9	35	35	2	5	0	4	0	0	0	0	0	0	0	0	0	0	0	0	0	0
301185	0	1	12.784091	1	6	30	35	4	8	0	5	0	0	0	0	0	0	0	0	0	0	0	0	0	0	1	1	0	0	0	0	0	0	0	0
301185	0	1	12.784091	1	9	40	45	7	8	0	3	0	0	0	0	0	0	0	0	0	0	0	0	0	0	1	1	0	0	1	1	0	0	0	0	1
301185	0	1	12.784091	1	8	35	50	3	3	0	3	0	0	0	0	0	0	0	0	0	0	0	0	0	0	0	0	0	0	0	0	0	0	0	0	0
301185	0	1	12.784091	0	6	40	45	4	5	0	3	1	1	1	0	0	0	0	0	0	0	0	0	0	0
301185	0	1	12.784091	1	6	25	28	2	2	0	3	0	0	0	0	0	0	0	0	0	0	0	0	0	0	1	1	0	1	1	1	1	0	0	1	0
301185	0	1	12.784091	0	7	34	40	4	4	0	2	0	0	0	0	0	0	0	0	0	0	0	0	0	0
301191	0	1	15.340908	0	9	44	52	7	7	0	3	0	0	0	0	0	0	0	0	0	0	0	0	0	0
301191	0	1	15.340908	1	5	35	50	3	3	0	4	0	0	0	0	0	0	0	0	0	0	0	0	0	0	1	1	0	1	1	1	1	1	0	1	1
301191	0	1	15.340908	1	6	27	32	4	4	0	2	1	0	0	0	0	0	0	0	0	0	0	1	0	1	1	1	0	1	1	1	1	0	0	0	0
301191	0	1	15.340908	1	9	22	27	1	1	0	4	0	0	0	0	0	0	0	0	0	0	0	0	0	0	1	0	0	0	1	1	0	0	0	1	1
301191	0	1	15.340908	0	6	30	35	4	5	0	2	0	0	0	0	0	0	0	0	0	0	0	0	0	0
301191	0	1	15.340908	0	7	40	45	5	6	0	2	1	1	0	0	0	0	1	0	0	0	0	0	0	0
301191	0	1	15.340908	0	8	45	45	6	6	0	2	0	0	0	0	0	0	0	0	0	0	0	0	0	0
301191	0	1	15.340908	0	8	49	50	6	6	0	2	0	0	0	0	0	0	0	0	0	0	0	0	0	0
301191	0	1	15.340908	0	12	36	40	10	10	3	2	1	1	1	0	0	0	0	0	0	0	0	0	0	0
301191	0	1	15.340908	0	6	42	47	4	4	0	2	0	0	0	0	0	0	0	0	0	0	0	0	0	0
301191	0	1	15.340908	1	7	40	45	5	5	0	2	0	0	0	0	0	0	0	0	0	0	0	0	0	0	1	0	0	1	1	1	1	1	1	1
301191	0	1	15.340908	0	6	32	36	4	4	0	3	1	1	1	0	0	0	0	0	0	0	0	0	0	0
301191	0	1	15.340908	1	5	35	35	3	3	0	2	0	0	0	0	0	0	0	0	0	0	0	0	0	0	1	0	0	0	0	0	0	0	0	0	1
301191	0	1	15.340908	1	6	38	40	4	4	0	3	0	0	0	0	0	0	0	0	0	0	0	0	0	0	1	0	0	0	0	0	0	0	0	0	1
301191	0	1	15.340908	1	6	40	50	2	2	0	3	0	0	0	0	0	0	0	0	0	0	0	0	0	0	1	0	0	0	1	1	0	0	0	0	1
301191	0	1	15.340908	1	9	45	50	6	6	0	3	1	1	1	0	0	0	0	0	0	0	0	0	0	0	1	0	0	1	1	1	0	1	1	1	0
301191	0	1	15.340908	0	5	45	45	3	3	0	3	1	1	1	0	0	0	0	0	0	0	0	0	0	0
301191	0	1	15.340908	0	7	45	50	5	5	0	2	0	0	0	0	0	0	0	0	0	0	0	0	0	0
301191	0	1	15.340908	1	8	28	30	6	6	0	2	1	0	0	0	0	0	0	0	0	0	0	1	0	1	1	1	0	1	1	1	1	1	0	1
301191	0	1	15.340908	0	7	33	35	5	5	0	3	0	0	0	0	0	0	0	0	0	0	0	0	0	0
301218	0	1	11.079546	0	6	40	45	4	4	0	5	1	1	1	0	0	0	0	0	0	0	0	0	0	0
301218	0	1	11.079546	0	6	40	40	4	4	0	4	0	0	0	0	0	0	0	0	0	0	0	0	0	0
301218	0	1	11.079546	0	10	27	30	3	3	0	4	0	0	0	0	0	0	0	0	0	0	0	0	0	0
301218	0	1	11.079546	0	7	27	39	5	5	0	4	1	1	0	0	0	0	0	1	0	0	0	0	0	0
301218	0	1	11.079546	1	8	30	35	6	6	0	5	0	0	0	0	0	0	0	0	0	0	0	0	0	0	1	1	0	1	1	1	1	1	0	0	0
301218	0	1	11.079546	0	8	30	30	2	2	0	4	0	0	0	0	0	0	0	0	0	0	0	0	0	0
301218	0	1	11.079546	1	7	30	35	3	3	0	4	0	0	0	0	0	0	0	0	0	0	0	0	0	0	1	1	0	1	0	0	0	1	0	0	0
301218	0	1	11.079546	0	6	30	35	4	5	0	5	0	0	0	0	0	0	0	0	0	0	0	0	0	0
301218	0	1	11.079546	0	8	35	35	2	4	1	5	0	0	0	0	0	0	0	0	0	0	0	0	0	0
301218	0	1	11.079546	1	11	28	30	2	2	0	4	1	1	0	0	0	0	0	1	0	0	0	0	0	0	1	0	0	1	1	1	1	1	0	1	0
301218	0	1	11.079546	1	6	27	35	4	4	0	4	0	0	0	0	0	0	0	0	0	0	0	0	0	0	1	1	0	1	1	1	0	0	0	1
301218	0	1	11.079546	1	6	35	35	4	4	0	3	0	0	0	0	0	0	0	0	0	0	0	0	0	0	1	0	0	1	1	1	0	1	0	0	1
301218	0	1	11.079546	1	4	26	33	2	2	1	4	0	0	0	0	0	0	0	0	0	0	0	0	0	0	1	1	0	1	1	1	1	0	0	1	0
301218	0	1	11.079546	0	8	25	25	1	1	1	4	0	0	0	0	0	0	0	0	0	0	0	0	0	0
301218	0	1	11.079546	0	5	30	33	3	3	0	4	0	0	0	0	0	0	0	0	0	0	0	0	0	0
301218	0	1	11.079546	0	8	30	40	6	5	0	5	1	1	0	0	0	0	0	1	0	0	0	0	0	0
301218	0	1	11.079546	1	6	35	40	4	6	0	4	1	1	0	0	0	0	0	0	1	0	0	0	0	0	1	1	0	0	1	1	0	0	0	0
301218	0	1	11.079546	0	7	30	33	1	2	0	4	0	0	0	0	0	0	0	0	0	0	0	0	0	0
301218	0	1	11.079546	0	8	40	40	6	6	0	2	0	0	0	0	0	0	0	0	0	0	0	0	0	0
301218	0	1	11.079546	0	5	30	35	3	3	0	4	1	1	0	0	0	0	0	0	1	0	0	0	0	0
301226	0	1	9.801137	0	7	36	40	4	6	0	4	0	0	0	0	0	0	0	0	0	0	0	0	0	0
301226	0	1	9.801137	0	9	48	50	7	13	0	4	0	0	0	0	0	0	0	0	0	0	0	0	0	0
301226	0	1	9.801137	0	6	30	53	4	7	1	4	0	0	0	0	0	0	0	0	0	0	0	0	0	0
301226	0	1	9.801137	1	7	35	40	5	6	0	3	1	1	1	0	0	0	0	0	0	0	0	0	0	0	1	0	1	1	1	1	0	1	1	1
301226	0	1	9.801137	1	8	32	37	6	7	2	5	0	0	0	0	0	0	0	0	0	0	0	0	0	0	1	0	1	1	1	1	1	1	1	1	0
301226	0	1	9.801137	0	4	27	40	2	2	0	3	0	0	0	0	0	0	0	0	0	0	0	0	0	0
301226	0	1	9.801137	1	5	26	27	2	2	0	3	0	0	0	0	0	0	0	0	0	0	0	0	0	0	1	1	0	1	1	1	0	1	1	1	1
301226	0	1	9.801137	1	6	30	45	4	4	0	3	0	0	0	0	0	0	0	0	0	0	0	0	0	0	1	0	0	1	1	1	0	1	1	0
301226	0	1	9.801137	0	10	45	58	7	9	0	3	0	0	0	0	0	0	0	0	0	0	0	0	0	0
301226	0	1	9.801137	0	9	49	50	7	11	0	4	0	0	0	0	0	0	0	0	0	0	0	0	0	0
301226	0	1	9.801137	0	5	30	40	3	3	0	2	0	0	0	0	0	0	0	0	0	0	0	0	0	0
301226	0	1	9.801137	1	7	25		2	2	0	2	0	0	0	0	0	0	0	0	0	0	0	0	0	0	1	1	0	1	1	1	1	0	0	1
301226	0	1	9.801137	0	6	35	35	4	4	0	2	0	0	0	0	0	0	0	0	0	0	0	0	0	0
301226	0	1	9.801137	0	9	47	47	7	8	0	3	0	0	0	0	0	0	0	0	0	0	0	0	0	0
301226	0	1	9.801137	0	6	40	45	4	5	0	3	0	0	0	0	0	0	0	0	0	0	0	0	0	0
301226	0	1	9.801137	1	6	35	35	4	4	4	5	0	0	0	0	0	0	0	0	0	0	0	0	0	0	1	0	1	1	1	1	0	1	1	1	1
301226	0	1	9.801137	0	9	46	58	7	8	0	3	0	0	0	0	0	0	0	0	0	0	0	0	0	0
301226	0	1	9.801137	1	9	30	32	7	7	0	4	0	0	0	0	0	0	0	0	0	0	0	0	0	0	1	1	1	1	1	1	1	1	1	1
301226	0	1	9.801137	0	7	30	36	5	7	0	3	0	0	0	0	0	0	0	0	0	0	0	0	0	0
301226	0	1	9.801137	0	7	30	38	5	5	4	5	1	1	1	0	0	0	0	0	0	0	0	0	0	0
301235	0	1	14.0625	0	7	40	45	2	2	0	2	0	0	0	0	0	0	0	0	0	0	0	0	0	0
301235	0	1	14.0625	0	7	40	40	5	8	0	2	1	1	1	0	0	0	0	0	0	0	0	0	0	0
301235	0	1	14.0625	0	10	45	50	8	8	0	4	1	1	0	0	0	1	0	0	0	0	0	0	0	0
301235	0	1	14.0625	0	9	45	50	5	5	0	4	1	1	1	0	0	0	0	0	0	0	0	0	0	0
301235	0	1	14.0625	0	7	38	40	5	5	0	2	1	1	0	0	0	1	0	0	0	0	0	0	0	0
301235	0	1	14.0625	0	9	35	35	2	2	0	5	0	0	0	0	0	0	0	0	0	0	0	0	0	0
301235	0	1	14.0625	0	7	35	40	5	5	0	3	1	1	0	0	0	0	1	0	0	0	0	0	0	0
301235	0	1	14.0625	0	7	45		6	5	0	2	0	0	0	0	0	0	0	0	0	0	0	0	0	0
301235	0	1	14.0625	0	10	45	45	7	7	0	3	0	0	0	0	0	0	0	0	0	0	0	0	0	0
301235	0	1	14.0625	0	6	40	40	4	4	0	2	0	0	0	0	0	0	0	0	0	0	0	0	0	0
301235	0	1	14.0625	0	9	45	45	4	6	1	3	0	0	0	0	0	0	0	0	0	0	0	0	0	0
301235	0	1	14.0625	1	9	18		3	3	0	3	0	0	0	0	0	0	0	0	0	0	0	0	0	0	1	0	0	0	0	0	0	0	0	0	0
301235	0	1	14.0625	0	10	35	35	4	6	0	3	1	1	0	0	0	0	1	0	0	0	0	0	0	0
301235	0	1	14.0625	1	10	18	18	1	1	0	2	0	0	0	0	0	0	0	0	0	0	0	0	0	0	1	1	0	0	0	0	0	0	0	1	1
301235	0	1	14.0625	1	5	40	45	3	3	0	4	0	0	0	0	0	0	0	0	0	0	0	0	0	0	1	1	0	1	1	1	0	1	0	1	1
301235	0	1	14.0625	0	8	38	40	5	5	0	2	0	0	0	0	0	0	0	0	0	0	0	0	0	0
301235	0	1	14.0625	1	10	45	45	7	7	0	2	1	1	0	0	0	0	1	0	0	0	0	0	0	0	1	0	0	0	1	1	0	0	0	0	1
301235	0	1	14.0625	0	12	30	25	2	2	0	4	0	0	0	0	0	0	0	0	0	0	0	0	0	0
301235	0	1	14.0625	1	11	23	23	3	3	3	4	0	0	0	0	0	0	0	0	0	0	0	0	0	0	1	0	0	1	1	1	0	1	0	0	1
301235	0	1	14.0625	0	9	40	40	5	5	0	3	0	0	0	0	0	0	0	0	0	0	0	0	0	0
301246	0	1	11.931818	0	5	40	45	3	3	0	3	0	0	0	0	0	0	0	0	0	0	0	0	0	0
301246	0	1	11.931818	0	7	45	45	5	8	1	4	1	1	1	0	0	0	0	0	0	0	0	0	0	0
301246	0	1	11.931818	0	9	40	40	6	7	0	4	1	1	0	0	0	1	0	0	0	0	0	0	0	0
301246	0	1	11.931818	0	9	23	28	1	3	0	4	0	0	0	0	0	0	0	0	0	0	0	0	0	0
301246	0	1	11.931818	0	6	29	39	4	4	1	4	0	0	0	0	0	0	0	0	0	0	0	0	0	0
301246	0	1	11.931818	0	9	44	50	6	6	0	2	0	0	0	0	0	0	0	0	0	0	0	0	0	0
301246	0	1	11.931818	0	9	38	40	7	7	0	3	0	0	0	0	0	0	0	0	0	0	0	0	0	0
301246	0	1	11.931818	1	9	35	38	5	5	0	3	1	0	0	0	0	0	0	0	0	0	0	1	0	1	1	1	0	1	1	1	1	0	0	1
301246	0	1	11.931818	0	10	34	34	2	2	2	4	0	0	0	0	0	0	0	0	0	0	0	0	0	0
301246	0	1	11.931818	0	5	25	26	3	3	0	3	1	1	0	0	0	0	0	1	0	0	0	0	0	0
301246	0	1	11.931818	0	7	37	47	5	6	0	4	1	1	1	0	0	0	0	0	0	0	0	0	0	0
301246	0	1	11.931818	0	5	27	30	3	4	1	3	0	0	0	0	0	0	0	0	0	0	0	0	0	0
301246	0	1	11.931818	0	9	35	35	3	4	0	3	0	0	0	0	0	0	0	0	0	0	0	0	0	0
301246	0	1	11.931818	0	8	42	48	6	8	1	3	1	1	0	0	0	0	0	0	1	0	0	0	0	0
301246	0	1	11.931818	1	7	30	35	5	5	0	3	0	0	0	0	0	0	0	0	0	0	0	0	0	0	1	1	0	1	1	1	1	0	0	1
301246	0	1	11.931818	0	6	35	40	4	4	1	4	1	1	0	0	0	0	0	0	1	0	0	0	0	0
301246	0	1	11.931818	0	6	32	35	4	5	1	4	1	1	0	0	0	0	1	0	0	0	0	0	0	0
301246	0	1	11.931818	0	5	30	32	3	3	0	3	0	0	0	0	0	0	0	0	0	0	0	0	0	0
301246	0	1	11.931818	0	7	38	40	5	5	1	4	1	1	1	0	0	0	0	0	0	0	0	0	0	0
301246	0	1	11.931818	1	11	20	25	1	1	0	4	0	0	0	0	0	0	0	0	0	0	0	0	0	0	1	0	0	1	1	1	1	0	0	1	0
301257	0	1	11.079546	1	7	43	60	5	5	0	1	0	0	0	0	0	0	0	0	0	0	0	0	0	0	1	1	0	0	0	0	0	0	0	0	0
301257	0	1	11.079546	0	7	40	45	5	6	0	2	0	0	0	0	0	0	0	0	0	0	0	0	0	0
301257	0	1	11.079546	1	6	27	35	4	6	0	3	0	0	0	0	0	0	0	0	0	0	0	0	0	0	1	1	0	1	1	1	1	0	0	1
301257	0	1	11.079546	0	9	42	45	7	7	0	3	0	0	0	0	0	0	0	0	0	0	0	0	0	0
301257	0	1	11.079546	1	9	22	22	1	2	0	2	0	0	0	0	0	0	0	0	0	0	0	0	0	0	1	1	0	0	0	0	0	0	0	1	1
301257	0	1	11.079546	1	9	45	50	7	9	0	1	0	0	0	0	0	0	0	0	0	0	0	0	0	0	0	0	0	0	1	1	1	1	1	1
301257	0	1	11.079546	0	8	40	45	6	6	0	2	0	0	0	0	0	0	0	0	0	0	0	0	0	0
301257	0	1	11.079546	1	6	28	30	3	3	0	1	0	0	0	0	0	0	0	0	0	0	0	0	0	0	1	0	0	0	1	1	0	0	0	0
301257	0	1	11.079546	0	9	48	55	7	7	0	4	0	0	0	0	0	0	0	0	0	0	0	0	0	0
301257	0	1	11.079546	0	11	48	50	9	9	0	2	0	0	0	0	0	0	0	0	0	0	0	0	0	0
301257	0	1	11.079546	1	8	45	52	6	6	0	4	0	0	0	0	0	0	0	0	0	0	0	0	0	0	1	1	0	0	1	1	1	1	0	1	0
301257	0	1	11.079546	0	6	35	40	4	4	0	1	0	0	0	0	0	0	0	0	0	0	0	0	0	0
301257	0	1	11.079546	0	8	45	45	6	6	0	3	1	1	1	0	0	0	0	0	0	0	0	0	0	0
301257	0	1	11.079546	0	9	48	50	7	8	0	2	0	0	0	0	0	0	0	0	0	0	0	0	0	0
301257	0	1	11.079546	1	8	40	35	5	5	0	2	0	0	0	0	0	0	0	0	0	0	0	0	0	0	1	1	0	1	1	1	1	0	0	1	1
301257	0	1	11.079546	1	7	38	40	5	6	0	2	0	0	0	0	0	0	0	0	0	0	0	0	0	0	1	1	0	0	1	1	0	1	0	0	1
301257	0	1	11.079546	1	10	45	40	8	8	0	3	1	1	0	0	0	0	1	0	0	0	0	0	0	0	0	0	0	0	1	1	1	0	0	1	0
301257	0	1	11.079546	1	8	25	27	2	2	0	3	0	0	0	0	0	0	0	0	0	0	0	0	0	0	1	1	0	1	1	1	1	0	0	1
301257	0	1	11.079546	1	6	32	33	4	4	0	3	0	0	0	0	0	0	0	0	0	0	0	0	0	0	1	0	0	0	1	1	0	1	1	0
301257	0	1	11.079546	1	5	35	35	3	3	0	2	0	0	0	0	0	0	0	0	0	0	0	0	0	0	0	0	0	0	1	1	0	0	0	0	0
301270	0	1	12.784091	0	8	45	30	6	8	0	2	1	1	1	0	0	0	0	0	0	0	0	0	0	0
301270	0	1	12.784091	0	8	35	35	5	5	0	4	1	1	0	0	0	0	0	1	0	0	0	0	0	0
301270	0	1	12.784091	0	10	45	50	8	8	0	1	0	0	0	0	0	0	0	0	0	0	0	0	0	0
301270	0	1	12.784091	1	6	40	40	4	4	0	3	0	0	0	0	0	0	0	0	0	0	0	0	0	0	1	0	0	1	1	1	0	1	0	0	0
301270	0	1	12.784091	0	6	25	30	4	4	0	1	0	0	0	0	0	0	0	0	0	0	0	0	0	0
301270	0	1	12.784091	1	4	18	22	1	2	0	2	0	0	0	0	0	0	0	0	0	0	0	0	0	0	1	0	0	1	1	1	0	0	0	0	1
301270	0	1	12.784091	0	9	48	60	7	12	0	1	0	0	0	0	0	0	0	0	0	0	0	0	0	0
301270	0	1	12.784091	1	8	48	50	6	6	0	3	0	0	0	0	0	0	0	0	0	0	0	0	0	0	1	0	0	1	1	1	0	1	0	0	1
301270	0	1	12.784091	1	10	23	26	2	2	0	4	1	1	0	0	0	1	0	0	0	0	0	0	0	0	1	1	0	1	1	1	1	0	0	1
301270	0	1	12.784091	1	8	40	41	6	7	0	4	0	0	0	0	0	0	0	0	0	0	0	0	0	0	1	1	1	1	1	1	1	1	1	1
301270	0	1	12.784091	0	7	30	32	5	5	0	3	0	0	0	0	0	0	0	0	0	0	0	0	0	0
301270	0	1	12.784091	0	4	38	55	2	2	0	1	1	0	0	0	0	0	0	0	0	0	0	1	0	1
301270	0	1	12.784091	1	10	25	26	2	2	0	5	0	0	0	0	0	0	0	0	0	0	0	0	0	0	1	0	0	1	1	1	1	1	0	0
301270	0	1	12.784091	1	3	18	20	1	2	0	3	0	0	0	0	0	0	0	0	0	0	0	0	0	0	0	0	0	0	0	0	0	1	0	0	0
301270	0	1	12.784091	1	9	40	50	7	7	0	2	0	0	0	0	0	0	0	0	0	0	0	0	0	0	1	0	0	1	0	0	0	0	0	0	0
301270	0	1	12.784091	0	8	48	48	6	6	0	2	0	0	0	0	0	0	0	0	0	0	0	0	0	0
301270	0	1	12.784091	0	6	30	32	4	5	0	5	1	1	0	0	0	0	0	1	0	0	0	0	0	0
301270	0	1	12.784091	1	6	33	33	4	4	0	3	0	0	0	0	0	0	0	0	0	0	0	0	0	0	1	0	0	1	1	1	0	1	0	0	0
301270	0	1	12.784091	1	10	48	50	8	8	0	2	0	0	0	0	0	0	0	0	0	0	0	0	0	0	1	1	0	1	1	1	0	1	0	0	0
301270	0	1	12.784091	1	7	30	36	5	5	0	2	0	0	0	0	0	0	0	0	0	0	0	0	0	0	1	1	0	1	1	1	1	0	0	0
301279	0	1	11.931818	1	9	40	48	7	7	0	1	0	0	0	0	0	0	0	0	0	0	0	0	0	0	1	0	0	0	0	0	0	0	0	0
301279	0	1	11.931818	1	9	40	42	7	7	0	1	0	0	0	0	0	0	0	0	0	0	0	0	0	0	1	1	0	1	1	1	1	0	0	1	0
301279	0	1	11.931818	1	8	35		6	6	0	1	0	0	0	0	0	0	0	0	0	0	0	0	0	0	1	0	0	1	1	1	1	0	0	1
301279	0	1	11.931818	0	7	40	43	5	6	0	2	0	0	0	0	0	0	0	0	0	0	0	0	0	0
301279	0	1	11.931818	0	4	40		3	3	0	1	0	0	0	0	0	0	0	0	0	0	0	0	0	0
301279	0	1	11.931818	1	3	18	20	1	1	1	3	0	0	0	0	0	0	0	0	0	0	0	0	0	0	1	0	0	1	1	1	0	1	0	0	0
301279	0	1	11.931818	1	11	40	45	8	8	0	2	0	0	0	0	0	0	0	0	0	0	0	0	0	0	0	0	0	0	0	0	0	0	0	0
301279	0	1	11.931818	1	9	22	22	2	2	0	3	0	0	0	0	0	0	0	0	0	0	0	0	0	0	1	0	0	1	0	0	0	0	0	0	1
301279	0	1	11.931818	0	11	49	55	9	9	0	4	0	0	0	0	0	0	0	0	0	0	0	0	0	0
301279	0	1	11.931818	1	3	17	19	1	1	0	1	0	0	0	0	0	0	0	0	0	0	0	0	0	0	0	0	0	0	0	0	0	0	0	0	1
301279	0	1	11.931818	1	3	17	20	1	1	0	1	0	0	0	0	0	0	0	0	0	0	0	0	0	0	1	0	0	0	1	1	0	0	0	0	0
301279	0	1	11.931818	1	8	45	60	6	6	0	1	0	0	0	0	0	0	0	0	0	0	0	0	0	0	0	0	0	0	0	0	0	0	0	0	0
301279	0	1	11.931818	0	6	30	40	4	4	0	1	0	0	0	0	0	0	0	0	0	0	0	0	0	0
301279	0	1	11.931818	0	7	40	40	5	6	0	2	0	0	0	0	0	0	0	0	0	0	0	0	0	0
301279	0	1	11.931818	1	10	22	22	2	2	4	3	0	0	0	0	0	0	0	0	0	0	0	0	0	0	1	0	0	1	1	1	0	1	0	0	1
301279	0	1	11.931818	1	7	35	40	5	7	0	1	0	0	0	0	0	0	0	0	0	0	0	0	0	0	0	0	0	0	0	0	0	0	0	0	0
301279	0	1	11.931818	1	9	45	50	7	7	0	1	0	0	0	0	0	0	0	0	0	0	0	0	0	0	1	0	0	1	1	1	1	0	0	1
301279	0	1	11.931818	1	5	30	35	3	3	0	3	0	0	0	0	0	0	0	0	0	0	0	0	0	0	1	0	0	1	1	1	0	0	0	0	0
301279	0	1	11.931818	1	8	30	35	6	6	0	2	0	0	0	0	0	0	0	0	0	0	0	0	0	0	0	0	0	1	0	0	0	0	0	0
301279	0	1	11.931818	1	8	45	45	6	6	0	2	0	0	0	0	0	0	0	0	0	0	0	0	0	0	0	0	0	1	0	0	1	0	0	0	1
301296	0	1	10.653409	0	10	28	30	1	1	1	5	0	0	0	0	0	0	0	0	0	0	0	0	0	0
301296	0	1	10.653409	0	8	24	30	1	3	1	4	1	1	0	0	0	1	0	0	0	0	0	0	0	0
301296	0	1	10.653409	0	5	37	42	3	3	3	5	0	0	0	0	0	0	0	0	0	0	0	0	0	0
301296	0	1	10.653409	1	8	35	40	6	6	2	5	1	1	1	0	0	0	0	0	0	0	0	0	0	0	1	1	0	1	1	1	1	1	1	1	0
301296	0	1	10.653409	0	5	40	45	3	6	1	5	1	1	0	0	0	1	0	0	0	0	0	0	0	0
301296	0	1	10.653409	1	9	30	30	1	2	1	5	0	0	0	0	0	0	0	0	0	0	0	0	0	0	1	0	0	0	1	1	1	1	1	0	0
301296	0	1	10.653409	0	5	35	40	3	3	0	4	0	0	0	0	0	0	0	0	0	0	0	0	0	0
301296	0	1	10.653409	1	8	21	30	1	2	1	5	0	0	0	0	0	0	0	0	0	0	0	0	0	0	1	1	0	0	1	1	1	0	0	0	0
301296	0	1	10.653409	1	7	40	45	5	5	0	5	1	1	0	0	0	0	0	1	0	0	0	0	0	0	1	1	0	1	1	1	0	1	0	0	0
301296	0	1	10.653409	1	5	32	45	3	5	1	4	0	0	0	0	0	0	0	0	0	0	0	0	0	0	1	1	0	0	0	0	0	1	0	1	1
301296	0	1	10.653409	0	9	33	40	3	3	4	5	0	0	0	0	0	0	0	0	0	0	0	0	0	0
301296	0	1	10.653409	0	5	40	45	3	6	3	4	0	0	0	0	0	0	0	0	0	0	0	0	0	0
301296	0	1	10.653409	0	7	40	43	5	8	0	3	1	1	0	0	0	0	1	0	0	0	0	0	0	0
301296	0	1	10.653409	1	7	43	45	5	6	0	3	0	0	0	0	0	0	0	0	0	0	0	0	0	0	1	1	0	0	1	1	1	0	0	1	1
301296	0	1	10.653409	0	5	32	40	3	3	1	5	1	1	0	0	0	0	0	1	0	0	0	0	0	0
301296	0	1	10.653409	1	4	34	34	2	2	4	4	0	0	0	0	0	0	0	0	0	0	0	0	0	0	1	1	0	0	0	0	0	1	0	1	0
301296	0	1	10.653409	1	9	36	36	6	6	1	4	1	1	1	0	0	0	0	0	0	0	0	0	0	0	1	0	0	0	1	1	0	0	0	0	0
301296	0	1	10.653409	1	7	38	40	5	5	3	4	0	0	0	0	0	0	0	0	0	0	0	0	0	0	1	1	0	0	0	0	1	0	0	1	1
301296	0	1	10.653409	1	5	35	37	3	3	0	4	1	1	0	0	0	0	0	0	1	0	0	0	0	0	1	0	0	0	1	1	0	0	0	1	1
301296	0	1	10.653409	0	6	38	40	4	4	0	2	1	1	0	0	1	0	0	0	0	0	0	0	0	0
301311	0	1	11.505682	0	5	30	35	3	5	1	5	0	0	0	0	0	0	0	0	0	0	0	0	0	0
301311	0	1	11.505682	0	6	29	30	4	4	1	5	0	0	0	0	0	0	0	0	0	0	0	0	0	0
301311	0	1	11.505682	0	6	30	35	4	4	0	5	0	0	0	0	0	0	0	0	0	0	0	0	0	0
301311	0	1	11.505682	0	6	34	38	4	4	3	5	1	0	0	0	0	0	0	0	0	0	0	1	0	1
301311	0	1	11.505682	0	6	35	40	4	4	4	5	1	1	0	0	0	0	0	1	0	0	0	0	0	0
301311	0	1	11.505682	1	8	37	38	6	6	0	3	0	0	0	0	0	0	0	0	0	0	0	0	0	0	0	0	0	1	0	0	0	0	0	0	0
301311	0	1	11.505682	0	8	28	30	3	3	1	5	1	0	0	0	0	0	0	0	0	0	0	1	0	1
301311	0	1	11.505682	0	7	24	28	3	3	1	4	0	0	0	0	0	0	0	0	0	0	0	0	0	0
301311	0	1	11.505682	1	8	37	40	6	6	1	5	1	1	1	0	0	0	0	0	0	0	0	0	0	0	1	1	0	1	1	1	1	0	0	1	0
301311	0	1	11.505682	1	7	24	28	1	1	4	5	0	0	0	0	0	0	0	0	0	0	0	0	0	0	1	0	0	1	0	0	1	1	0	1	1
301311	0	1	11.505682	0	7	26	27	1	3	4	5	0	0	0	0	0	0	0	0	0	0	0	0	0	0
301311	0	1	11.505682	1	6	27	27	1	1	4	4	0	0	0	0	0	0	0	0	0	0	0	0	0	0	1	0	0	1	1	1	1	1	0	1	0
301311	0	1	11.505682	1	10	27	32	3	3	4	5	0	0	0	0	0	0	0	0	0	0	0	0	0	0	1	1	0	1	1	1	0	1	1	0
301311	0	1	11.505682	0	9	46	48	4	4	1	5	0	0	0	0	0	0	0	0	0	0	0	0	0	0
301311	0	1	11.505682	0	6	30	35	4	5	1	5	1	1	0	0	1	0	0	0	0	0	0	0	0	0
301311	0	1	11.505682	1	10	40	40	8	8	0	5	1	1	0	0	0	0	0	0	1	0	0	0	0	0	1	1	0	1	1	1	0	1	1	0
301311	0	1	11.505682	1	7	34	35	5	5	1	5	0	0	0	0	0	0	0	0	0	0	0	0	0	0	1	0	0	0	1	1	0	0	0	0	0
301311	0	1	11.505682	0	9	24	29	1	1	4	5	0	0	0	0	0	0	0	0	0	0	0	0	0	0
301312	0	1	11.079546	0	6	35	40	4	5	2	4	0	0	0	0	0	0	0	0	0	0	0	0	0	0
301312	0	1	11.079546	1	9	18	35	1	1	3	5	0	0	0	0	0	0	0	0	0	0	0	0	0	0	1	1	0	0	1	1	0	1	1	0	0
301312	0	1	11.079546	0	10	40	45	8	8	1	5	1	1	1	0	0	0	0	0	0	0	0	0	0	0
301312	0	1	11.079546	1	7	37	40	4	5	0	5	0	0	0	0	0	0	0	0	0	0	0	0	0	0	1	1	0	0	0	0	0	0	0	0	0
301312	0	1	11.079546	1	8	35	48	6	6	4	5	1	1	0	0	0	0	0	0	1	0	0	0	0	0	1	0	0	0	1	1	0	1	1	0
301312	0	1	11.079546	0	8	30	31	6	6	4	5	1	1	0	0	0	0	0	1	0	0	0	0	0	0
301312	0	1	11.079546	1	9	25	30	1	1	4	5	0	0	0	0	0	0	0	0	0	0	0	0	0	0	1	0	0	0	0	0	0	0	0	1	1
301312	0	1	11.079546	0	9	47	57	7	8	4	5	0	0	0	0	0	0	0	0	0	0	0	0	0	0
301312	0	1	11.079546	1	10	25	28	1	1	1	5	0	0	0	0	0	0	0	0	0	0	0	0	0	0	1	1	0	0	1	1	1	1	1	0	0
301312	0	1	11.079546	0	7	34	34	1	1	3	4	0	0	0	0	0	0	0	0	0	0	0	0	0	0
301312	0	1	11.079546	0	7	30	45	4	8	4	5	1	1	0	0	0	0	0	0	1	0	0	0	0	0
301312	0	1	11.079546	0	8	35	38	6	8	0	4	0	0	0	0	0	0	0	0	0	0	0	0	0	0
301312	0	1	11.079546	0	8	35	35	5	5	2	5	1	1	1	0	0	0	0	0	0	0	0	0	0	0
301312	0	1	11.079546	0	6	38	41	4	5	2	5	1	1	0	0	0	0	0	0	1	0	0	0	0	0
301312	0	1	11.079546	0	6	40	40	4	4	0	5	1	1	0	0	0	0	0	0	1	0	0	0	0	0
301312	0	1	11.079546	1	9	35	40	7	8	0	5	0	0	0	0	0	0	0	0	0	0	0	0	0	0	1	1	0	0	1	1	1	0	0	1	0
301312	0	1	11.079546	0	7	42	45	5	6	0	4	0	0	0	0	0	0	0	0	0	0	0	0	0	0
301312	0	1	11.079546	0	6	35	37	4	4	2	5	0	0	0	0	0	0	0	0	0	0	0	0	0	0
301312	0	1	11.079546	1	12	28	30	3	3	0	4	0	0	0	0	0	0	0	0	0	0	0	0	0	0	1	0	0	0	0	0	0	0	0	1	0
301315	0	1	11.079546	1	5	30	35	3	3	0	5	0	0	0	0	0	0	0	0	0	0	0	0	0	0	1	0	0	0	0	0	0	0	0	0	0
301315	0	1	11.079546	1	9	22	20	1	3	3	5	0	0	0	0	0	0	0	0	0	0	0	0	0	0	1	0	0	0	0	0	0	0	0	1	0
301315	0	1	11.079546	0	7	40	40	5	7	0	5	0	0	0	0	0	0	0	0	0	0	0	0	0	0
301315	0	1	11.079546	0	6	33	35	4	4	0	4	1	1	0	0	0	0	1	0	0	0	0	0	0	0
301315	0	1	11.079546	1	5	34	35	3	3	0	5	0	0	0	0	0	0	0	0	0	0	0	0	0	0	1	0	0	0	0	0	0	0	0	1	0
301315	0	1	11.079546	0	7	28	32	1	1	2	5	0	0	0	0	0	0	0	0	0	0	0	0	0	0
301315	0	1	11.079546	0	6	32	36	4	4	2	5	0	0	0	0	0	0	0	0	0	0	0	0	0	0
301315	0	1	11.079546	1	9	30	35	3	3	0	5	0	0	0	0	0	0	0	0	0	0	0	0	0	0	1	1	0	0	1	1	0	0	0	0
301315	0	1	11.079546	0	5	28	30	3	3	0	4	0	0	0	0	0	0	0	0	0	0	0	0	0	0
301315	0	1	11.079546	0	8	35	50	6	6	1	4	1	1	1	0	0	0	0	0	0	0	0	0	0	0
301315	0	1	11.079546	0	7	34	36	4	4	4	5	0	0	0	0	0	0	0	0	0	0	0	0	0	0
301315	0	1	11.079546	0	11	35	30	1	2	2	5	0	0	0	0	0	0	0	0	0	0	0	0	0	0
301315	0	1	11.079546	1	8	24	31	2	2	0	5	0	0	0	0	0	0	0	0	0	0	0	0	0	0	1	0	0	0	1	1	0	0	0	0	0
301315	0	1	11.079546	0	6	32	32	4	4	3	3	0	0	0	0	0	0	0	0	0	0	0	0	0	0
301315	0	1	11.079546	1	6	25	30	3	3	0	5	0	0	0	0	0	0	0	0	0	0	0	0	0	0	1	1	0	0	1	1	0	0	0	0	0
301315	0	1	11.079546	1	6	42	44	4	4	0	5	0	0	0	0	0	0	0	0	0	0	0	0	0	0	1	1	0	0	0	0	0	0	0	1	0
301315	0	1	11.079546	1	8	30	40	6	9	0	3	0	0	0	0	0	0	0	0	0	0	0	0	0	0	0	0	0	0	1	1	1	1	0	1
301315	0	1	11.079546	0	7	30	30	3	4	3	5	1	1	0	0	0	0	1	0	0	0	0	0	0	0
301315	0	1	11.079546	1	6	28	30	4	5	0	4	0	0	0	0	0	0	0	0	0	0	0	0	0	0	1	1	0	1	1	1	0	0	0	1	0
301318	0	1	11.931818	0	11	32	35	1	1	0	3	0	0	0	0	0	0	0	0	0	0	0	0	0	0
301318	0	1	11.931818	1	7	32	50	5	5	0	2	0	0	0	0	0	0	0	0	0	0	0	0	0	0	1	0	0	1	0	1	0	0	0	0	1
301318	0	1	11.931818	0	5	30	35	3	3	1	4	0	0	0	0	0	0	0	0	0	0	0	0	0	0
301318	0	1	11.931818	1	5	31	31	1	1	4	5	0	0	0	0	0	0	0	0	0	0	0	0	0	0	1	1	0	1	1	1	1	1	1	1	0
301318	0	1	11.931818	1	6	37	36	4	4	4	5	1	1	0	0	0	0	0	0	1	0	0	0	0	0	1	1	0	1	1	1	1	1	0	1	0
301318	0	1	11.931818	0	7	36	47	5	8	0	3	0	0	0	0	0	0	0	0	0	0	0	0	0	0
301318	0	1	11.931818	0	7	33	36	4	6	0	4	1	0	0	0	0	0	0	0	0	0	0	1	0	1
301318	0	1	11.931818	1	6	40	45	4	4	4	5	0	0	0	0	0	0	0	0	0	0	0	0	0	0	1	1	0	1	1	1	1	1	1	1	0
301318	0	1	11.931818	0	9	35	42	7	7	4	4	1	1	1	0	0	0	0	0	0	0	0	0	0	0
301318	0	1	11.931818	1	11	25	30	1	1	0	5	0	0	0	0	0	0	0	0	0	0	0	0	0	0	1	1	0	1	1	1	1	1	0	0	0
301318	0	1	11.931818	0	7	30	36	5	5	0	3	1	1	0	0	0	0	0	1	0	0	0	0	0	0
301318	0	1	11.931818	1	6	23	25	1	1	0	2	0	0	0	0	0	0	0	0	0	0	0	0	0	0	1	1	0	1	1	1	0	1	0	1	0
301318	0	1	11.931818	0	5	32	40	3	3	0	2	0	0	0	0	0	0	0	0	0	0	0	0	0	0
301318	0	1	11.931818	1	6	30	30	4	6	0	3	1	1	0	0	0	0	1	0	0	0	0	0	0	0	1	0	0	0	1	1	1	1	0	1	0
301318	0	1	11.931818	1	7	28	32	5	5	0	3	1	1	0	0	0	0	0	1	0	0	0	0	0	0	1	1	0	1	1	1	1	1	1	1
301318	0	1	11.931818	0	6	35	40	4	5	0	5	1	1	1	0	0	0	0	0	0	0	0	0	0	0
301318	0	1	11.931818	1	8	25		6	6	0	3	0	0	0	0	0	0	0	0	0	0	0	0	0	0	0	0	0	1	0	0	0	0	0	0
301318	0	1	11.931818	0	5	30	35	3	3	1	5	1	1	0	0	0	0	0	1	0	0	0	0	0	0
301318	0	1	11.931818	0	7	39	40	5	6	4	5	1	1	1	0	0	0	0	0	0	0	0	0	0	0
301335	0	1	14.0625	0	7	44	46	5	5	0	2	0	0	0	0	0	0	0	0	0	0	0	0	0	0
301335	0	1	14.0625	1	5	27	34	3	3	0	2	0	0	0	0	0	0	0	0	0	0	0	0	0	0	1	0	0	1	1	1	1	0	0	1	0
301335	0	1	14.0625	0	8	19	25	2	2	0	3	0	0	0	0	0	0	0	0	0	0	0	0	0	0
301335	0	1	14.0625	0	5	30	44	3	3	0	3	1	1	0	0	0	0	0	1	0	0	0	0	0	0
301335	0	1	14.0625	1	7	30	35	5	5	0	2	0	0	0	0	0	0	0	0	0	0	0	0	0	0	1	0	0	0	0	0	0	0	0	0	0
301335	0	1	14.0625	1	5	35	35	3	3	0	3	0	0	0	0	0	0	0	0	0	0	0	0	0	0	1	0	0	0	1	1	0	0	0	0	0
301335	0	1	14.0625	0	10	45	46	8	9	0	3	0	0	0	0	0	0	0	0	0	0	0	0	0	0
301335	0	1	14.0625	1	7	35	60	5	6	0	2	1	1	0	0	0	1	0	0	0	0	0	0	0	0	0	0	0	0	1	1	1	1	0	1	0
301335	0	1	14.0625	0	6	35	40	3	3	0	3	0	0	0	0	0	0	0	0	0	0	0	0	0	0
301335	0	1	14.0625	1	9	38	40	6	6	0	3	0	0	0	0	0	0	0	0	0	0	0	0	0	0	1	1	0	1	1	1	1	0	0	1
301335	0	1	14.0625	1	8	45	45	5	8	0	3	1	1	0	0	0	1	0	0	0	0	0	0	0	0	1	1	0	0	1	1	1	0	0	1	0
301335	0	1	14.0625	0	8	21	30	1	1	0	3	0	0	0	0	0	0	0	0	0	0	0	0	0	0
301335	0	1	14.0625	0	8	45	50	6	6	0	3	1	1	1	0	0	0	0	0	0	0	0	0	0	0
301335	0	1	14.0625	0	6	30	33	4	4	0	2	0	0	0	0	0	0	0	0	0	0	0	0	0	0
301335	0	1	14.0625	0	6	30	35	4	4	0	2	1	1	0	0	0	1	0	0	0	0	0	0	0	0
301335	0	1	14.0625	0	7	45	48	4	6	0	3	0	0	0	0	0	0	0	0	0	0	0	0	0	0
301335	0	1	14.0625	0	5	40	36	3	3	1	3	0	0	0	0	0	0	0	0	0	0	0	0	0	0
301335	0	1	14.0625	1	8	35	37	6	6	0	2	0	0	0	0	0	0	0	0	0	0	0	0	0	0	1	0	0	0	1	1	0	0	0	0	0
301335	0	1	14.0625	0	7	35	34	4	6	0	3	0	0	0	0	0	0	0	0	0	0	0	0	0	0
301335	0	1	14.0625	1	8	20	35	1	3	1	3	0	0	0	0	0	0	0	0	0	0	0	0	0	0	1	0	0	0	0	0	0	1	0	1	0
301336	0	1	11.079546	1	7	40	42	5	5	0	4	1	1	1	0	0	0	0	0	0	0	0	0	0	0	1	0	0	0	1	1	0	0	0	0	0
301336	0	1	11.079546	1	8	37	39	6	6	0	3	0	0	0	0	0	0	0	0	0	0	0	0	0	0	1	1	0	0	1	1	0	0	0	0	0
301336	0	1	11.079546	0	8	45	50	6	9	0	3	0	0	0	0	0	0	0	0	0	0	0	0	0	0
301336	0	1	11.079546	1	8	45	55	6	9	0	3	1	1	1	0	0	0	0	0	0	0	0	0	0	0	0	0	0	1	1	1	1	1	1	1
301336	0	1	11.079546	1	7	34	35	5	6	0	4	1	1	1	0	0	0	0	0	0	0	0	0	0	0	1	0	0	0	1	1	0	0	0	0	1
301336	0	1	11.079546	1	7	35	40	5	5	0	3	0	0	0	0	0	0	0	0	0	0	0	0	0	0	1	1	0	0	0	0	0	0	0	0	0
301336	0	1	11.079546	0	5	40	50	3	6	0	4	1	1	0	0	0	0	1	0	0	0	0	0	0	0
301336	0	1	11.079546	1	5	35	40	3	4	0	4	0	0	0	0	0	0	0	0	0	0	0	0	0	0	1	1	0	0	1	1	1	1	1	1	0
301336	0	1	11.079546	1	5	18		3	3	1	3	0	0	0	0	0	0	0	0	0	0	0	0	0	0	1	0	0	1	1	1	1	1	1	1
301336	0	1	11.079546	1	10	38	36	8	9	0	4	0	0	0	0	0	0	0	0	0	0	0	0	0	0	1	1	1	1	1	1	1	1	1	1	0
301336	0	1	11.079546	0	5	40	40	3	3	0	3	0	0	0	0	0	0	0	0	0	0	0	0	0	0
301336	0	1	11.079546	1	5	40	40	3	3	0	3	0	0	0	0	0	0	0	0	0	0	0	0	0	0	1	0	0	1	0	0	0	0	0	1	1
301336	0	1	11.079546	0	7	38	45	5	4	1	4	1	1	1	0	0	0	0	0	0	0	0	0	0	0
301336	0	1	11.079546	0	9	31	30	2	2	0	4	1	1	0	0	0	0	0	0	1	0	0	0	0	0
301336	0	1	11.079546	1	4	30	35	2	2	0	3	0	0	0	0	0	0	0	0	0	0	0	0	0	0	1	0	0	0	1	1	1	1	1	1	0
301336	0	1	11.079546	0	6	35	42	4	6	0	3	0	0	0	0	0	0	0	0	0	0	0	0	0	0
301336	0	1	11.079546	1	7	37	40	5	5	3	4	1	1	1	0	0	0	0	0	0	0	0	0	0	0	1	0	0	0	0	0	0	0	0	0	0
301336	0	1	11.079546	0	10	25	40	2	2	0	5	1	1	0	0	0	0	0	1	0	0	0	0	0	0
301336	0	1	11.079546	0	4	30	33	2	4	0	4	0	0	0	0	0	0	0	0	0	0	0	0	0	0
301336	0	1	11.079546	1	7	38	40	5	5	0	2	0	0	0	0	0	0	0	0	0	0	0	0	0	0	0	0	0	0	0	0	0	0	0	0
301339	0	1	11.079546	0	5	30	40	3	3	1	4	0	0	0	0	0	0	0	0	0	0	0	0	0	0
301339	0	1	11.079546	0	5	35	35	3	4	3	4	0	0	0	0	0	0	0	0	0	0	0	0	0	0
301339	0	1	11.079546	1	8	38	42	6	6	0	3	0	0	0	0	0	0	0	0	0	0	0	0	0	0	1	1	0	1	1	1	1	0	0	1	0
301339	0	1	11.079546	1	6	25	25	1	1	1	4	0	0	0	0	0	0	0	0	0	0	0	0	0	0	1	0	0	1	0	0	0	0	0	1	1
301339	0	1	11.079546	0	10	45	50	8	8	0	4	0	0	0	0	0	0	0	0	0	0	0	0	0	0
301339	0	1	11.079546	0	9	40	45	7	7	1	4	1	1	1	0	0	0	0	0	0	0	0	0	0	0
301339	0	1	11.079546	0	8	42	52	6	6	0	4	0	0	0	0	0	0	0	0	0	0	0	0	0	0
301339	0	1	11.079546	1	6	30	30	3	3	1	5	1	1	1	0	0	0	0	0	0	0	0	0	0	0	1	1	0	0	1	1	1	1	1	0	0
301339	0	1	11.079546	1	7	28	28	1	1	1	4	0	0	0	0	0	0	0	0	0	0	0	0	0	0	1	0	0	1	0	0	0	1	0	1	1
301339	0	1	11.079546	1	7	30	35	5	8	0	4	0	0	0	0	0	0	0	0	0	0	0	0	0	0	1	0	0	0	1	1	0	1	1	0	1
301339	0	1	11.079546	0	5	30	35	3	7	0	5	1	1	0	0	0	0	0	0	1	0	0	0	0	0
301339	0	1	11.079546	0	7	23	28	1	1	1	4	0	0	0	0	0	0	0	0	0	0	0	0	0	0
301339	0	1	11.079546	1	6	28	30	4	4	2	5	1	1	1	0	0	0	0	0	0	0	0	0	0	0	1	1	0	0	1	1	1	1	1	0
301339	0	1	11.079546	0	4	30	33	2	2	1	4	0	0	0	0	0	0	0	0	0	0	0	0	0	0
301339	0	1	11.079546	1	10	24	30	3	3	0	5	0	0	0	0	0	0	0	0	0	0	0	0	0	0	1	1	0	0	1	1	1	1	1	0	0
301339	0	1	11.079546	1	11	28	28	1	1	1	4	0	0	0	0	0	0	0	0	0	0	0	0	0	0	1	0	0	1	1	1	0	1	0	1	1
301339	0	1	11.079546	0	7	40	50	5	5	1	4	0	0	0	0	0	0	0	0	0	0	0	0	0	0
301339	0	1	11.079546	1	7	35	40	5	5	1	4	0	0	0	0	0	0	0	0	0	0	0	0	0	0	1	1	0	1	1	1	1	1	0	1	0
301339	0	1	11.079546	1	5	27	30	2	2	1	4	0	0	0	0	0	0	0	0	0	0	0	0	0	0	1	1	0	1	1	1	1	1	0	1	0
301339	0	1	11.079546	0	6	35	40	4	4	1	5	1	1	1	0	0	0	0	0	0	0	0	0	0	0
301345	0	1	13.210228	0	6	33	35	4	4	0	3	0	0	0	0	0	0	0	0	0	0	0	0	0	0
301345	0	1	13.210228	1	9	37	40	7	7	0	3	1	1	0	0	0	0	1	0	0	0	0	0	0	0	1	0	0	0	1	1	0	0	0	0	0
301345	0	1	13.210228	0	8	20	25	1	1	3	4	0	0	0	0	0	0	0	0	0	0	0	0	0	0
301345	0	1	13.210228	0	7	35	40	5	5	0	3	1	1	0	0	0	1	0	0	0	0	0	0	0	0
301345	0	1	13.210228	1	9	30	40	7	7	0	4	0	0	0	0	0	0	0	0	0	0	0	0	0	0	1	1	0	0	1	1	0	0	0	0	0
301345	0	1	13.210228	1	9	40	40	7	13	0	2	1	1	0	0	0	0	1	0	0	0	0	0	0	0	0	0	0	0	1	1	1	1	0	1	0
301345	0	1	13.210228	0	6	40	40	4	5	0	3	1	1	1	0	0	0	0	0	0	0	0	0	0	0
301345	0	1	13.210228	1	6	30	32	4	4	0	2	0	0	0	0	0	0	0	0	0	0	0	0	0	0	1	0	0	0	0	0	0	0	0	0	0
301345	0	1	13.210228	0	10	40	42	8	8	0	2	0	0	0	0	0	0	0	0	0	0	0	0	0	0
301345	0	1	13.210228	1	8	40	45	5	5	0	3	0	0	0	0	0	0	0	0	0	0	0	0	0	0	1	0	0	0	1	1	0	0	0	0	0
301345	0	1	13.210228	1	7	30	35	5	5	0	3	0	0	0	0	0	0	0	0	0	0	0	0	0	0	1	1	0	0	1	1	0	0	0	0	0
301345	0	1	13.210228	1	7	35	50	5	6	0	2	0	0	0	0	0	0	0	0	0	0	0	0	0	0	1	0	0	0	1	1	1	0	0	1	0
301345	0	1	13.210228	0	4	35	42	2	7	0	2	0	0	0	0	0	0	0	0	0	0	0	0	0	0
301345	0	1	13.210228	1	5	18	22	3	3	0	3	1	1	0	0	0	1	0	0	0	0	0	0	0	0	1	1	0	0	1	1	0	0	0	0
301345	0	1	13.210228	1	3	17	25	1	1	1	2	1	1	0	0	0	1	0	0	0	0	0	0	0	0	1	0	0	0	1	1	0	0	0	1	1
301345	0	1	13.210228	0	5	42	50	3	7	0	2	0	0	0	0	0	0	0	0	0	0	0	0	0	0
301345	0	1	13.210228	1	8	30	30	3	3	0	3	0	0	0	0	0	0	0	0	0	0	0	0	0	0	1	1	0	0	1	1	0	0	0	0	0
301345	0	1	13.210228	1	6	40	40	4	6	0	3	0	0	0	0	0	0	0	0	0	0	0	0	0	0	1	0	0	0	1	1	0	0	0	0	0
301345	0	1	13.210228	0	13	48	60	11	11	0	3	0	0	0	0	0	0	0	0	0	0	0	0	0	0
301345	0	1	13.210228	0	5	32	35	3	3	0	3	0	0	0	0	0	0	0	0	0	0	0	0	0	0
301363	0	1	13.636364	0	9	30	35	1	2	0	4	0	0	0	0	0	0	0	0	0	0	0	0	0	0
301363	0	1	13.636364	0	5	35	35	3	4	1	4	0	0	0	0	0	0	0	0	0	0	0	0	0	0
301363	0	1	13.636364	1	11	35	40	9	9	0	3	1	1	1	0	0	0	0	0	0	0	0	0	0	0	1	1	0	1	1	1	0	0	0	1
301363	0	1	13.636364	1	3	17	23	1	1	0	2	0	0	0	0	0	0	0	0	0	0	0	0	0	0	1	0	0	0	1	1	0	0	0	0	0
301363	0	1	13.636364	1	5	40	50	3	5	0	2	0	0	0	0	0	0	0	0	0	0	0	0	0	0	1	0	0	0	1	1	0	0	0	0
301363	0	1	13.636364	1	10	25	28	1	1	0	4	0	0	0	0	0	0	0	0	0	0	0	0	0	0	1	1	0	1	0	0	0	1	0	0	0
301363	0	1	13.636364	0	7	42	35	5	5	0	2	0	0	0	0	0	0	0	0	0	0	0	0	0	0
301363	0	1	13.636364	0	6	28	38	4	4	1	2	0	0	0	0	0	0	0	0	0	0	0	0	0	0
301363	0	1	13.636364	1	8	30	32	2	2	0	3	0	0	0	0	0	0	0	0	0	0	0	0	0	0	1	1	0	1	1	1	1	1	0	1	0
301363	0	1	13.636364	0	8	35	40	5	5	0	3	1	1	1	0	0	0	0	0	0	0	0	0	0	0
301363	0	1	13.636364	0	9	22	23	1	1	0	3	0	0	0	0	0	0	0	0	0	0	0	0	0	0
301363	0	1	13.636364	0	8	40	42	6	6	0	2	0	0	0	0	0	0	0	0	0	0	0	0	0	0
301363	0	1	13.636364	1	9	23	25	1	1	1	4	0	0	0	0	0	0	0	0	0	0	0	0	0	0	1	1	0	0	0	0	0	0	0	0	1
301363	0	1	13.636364	1	12	40	44	10	10	0	2	1	1	0	0	0	0	1	0	0	0	0	0	0	0	1	0	0	0	1	1	0	0	0	0	0
301363	0	1	13.636364	1	6	27	32	4	4	0	2	0	0	0	0	0	0	0	0	0	0	0	0	0	0	1	1	0	1	1	1	1	1	0	1
301363	0	1	13.636364	0	8	35	35	5	8	0	4	0	0	0	0	0	0	0	0	0	0	0	0	0	0
301363	0	1	13.636364	1	8	45	45	6	8	0	1	1	1	0	0	0	1	0	0	0	0	0	0	0	0	1	1	0	0	1	1	0	0	0	0	0
301363	0	1	13.636364	0	6	29	32	4	4	0	2	0	0	0	0	0	0	0	0	0	0	0	0	0	0
301363	0	1	13.636364	0	7	40	55	5	5	0	2	0	0	0	0	0	0	0	0	0	0	0	0	0	0
301363	0	1	13.636364	1	6	35	40	4	4	0	4	0	0	0	0	0	0	0	0	0	0	0	0	0	0	1	0	0	1	0	0	0	1	1	0	0
301364	0	1	12.784091	0	5	37	40	3	3	0	3	1	1	0	0	0	0	0	0	1	0	0	0	0	0
301364	0	1	12.784091	0	5	31	33	1	1	0	3	0	0	0	0	0	0	0	0	0	0	0	0	0	0
301364	0	1	12.784091	1	8	20	22	2	2	0	3	0	0	0	0	0	0	0	0	0	0	0	0	0	0	1	0	0	0	0	0	1	0	0	1	0
301364	0	1	12.784091	1	7	25	30	2	2	0	5	0	0	0	0	0	0	0	0	0	0	0	0	0	0	1	1	0	0	1	1	1	0	0	0
301364	0	1	12.784091	1	7	38	39	5	6	0	3	0	0	0	0	0	0	0	0	0	0	0	0	0	0	1	0	0	1	0	0	1	0	0	1	0
301364	0	1	12.784091	0	11	34	35	2	6	0	3	0	0	0	0	0	0	0	0	0	0	0	0	0	0
301364	0	1	12.784091	0	7	34	35	5	5	0	3	0	0	0	0	0	0	0	0	0	0	0	0	0	0
301364	0	1	12.784091	1	3	18	22	1	1	0	3	0	0	0	0	0	0	0	0	0	0	0	0	0	0	1	1	0	1	1	1	0	0	0	0	0
301364	0	1	12.784091	1	9	25	30	2	3	0	5	0	0	0	0	0	0	0	0	0	0	0	0	0	0	1	0	0	0	1	1	1	0	0	1
301364	0	1	12.784091	0	8	40	50	6	8	0	2	1	1	1	0	0	0	0	0	0	0	0	0	0	0
301364	0	1	12.784091	1	7	29	52	5	5	0	2	0	0	0	0	0	0	0	0	0	0	0	0	0	0	1	0	0	1	1	1	1	0	0	1
301364	0	1	12.784091	1	4	28	38	2	5	0	1	0	0	0	0	0	0	0	0	0	0	0	0	0	0	1	1	0	1	1	1	1	0	0	1	0
301364	0	1	12.784091	0	9	20	22	1	2	0	3	0	0	0	0	0	0	0	0	0	0	0	0	0	0
301364	0	1	12.784091	1	7	30	40	3	3	0	4	0	0	0	0	0	0	0	0	0	0	0	0	0	0	1	1	0	0	1	1	1	0	0	1	0
301364	0	1	12.784091	1	8	42	52	6	6	0	1	0	0	0	0	0	0	0	0	0	0	0	0	0	0	1	0	0	1	1	1	1	0	0	1
301364	0	1	12.784091	0	7	35	40	5	5	0	2	0	0	0	0	0	0	0	0	0	0	0	0	0	0
301364	0	1	12.784091	1	6	40		5	5	0	2	0	0	0	0	0	0	0	0	0	0	0	0	0	0	1	0	0	1	0	0	0	0	0	1	0
301364	0	1	12.784091	1	9	40	50	7	13	0	3	1	1	0	0	0	0	1	0	0	0	0	0	0	0	1	0	0	1	0	0	1	1	0	1	0
301364	0	1	12.784091	0	7	40	45	5	8	0	4	0	0	0	0	0	0	0	0	0	0	0	0	0	0
301364	0	1	12.784091	1	7	35	37	5	10	0	5	1	1	1	0	0	0	0	0	0	0	0	0	0	0	1	1	0	0	1	1	1	0	0	1	0
301365	0	1	14.914773	0	10	36	47	7	10	1	5	1	1	1	0	0	0	0	0	0	0	0	0	0	0
301365	0	1	14.914773	0	5	40		4	4	3	4	0	0	0	0	0	0	0	0	0	0	0	0	0	0
301365	0	1	14.914773	0	7	38	42	5	5	3	4	0	0	0	0	0	0	0	0	0	0	0	0	0	0
301365	0	1	14.914773	0	4	35	35	2	2	1	5	0	0	0	0	0	0	0	0	0	0	0	0	0	0
301365	0	1	14.914773	0	7	40	45	5	5	1	4	0	0	0	0	0	0	0	0	0	0	0	0	0	0
301365	0	1	14.914773	0	8	38	34	6	8	0	3	1	1	1	0	0	0	0	0	0	0	0	0	0	0
301365	0	1	14.914773	0	6	48	40	4	4	0	2	0	0	0	0	0	0	0	0	0	0	0	0	0	0
301365	0	1	14.914773	0	6	30	30	4	4	2	5	1	1	0	0	0	1	0	0	0	0	0	0	0	0
301365	0	1	14.914773	0	6	27	38	4	4	0	3	0	0	0	0	0	0	0	0	0	0	0	0	0	0
301365	0	1	14.914773	0	9	45	60	5	5	0	3	1	0	0	0	0	0	0	0	0	0	0	1	0	1
301365	0	1	14.914773	1	5	35	40	3	3	1	5	0	0	0	0	0	0	0	0	0	0	0	0	0	0	1	1	0	1	1	1	1	1	1	0	0
301365	0	1	14.914773	0	4	27	31	2	2	1	3	1	1	0	0	0	0	0	0	1	0	0	0	0	0
301365	0	1	14.914773	0	6	40	45	4	5	0	5	0	0	0	0	0	0	0	0	0	0	0	0	0	0
301365	0	1	14.914773	0	8	48	59	6	7	1	4	0	0	0	0	0	0	0	0	0	0	0	0	0	0
301365	0	1	14.914773	0	5	32	40	3	3	0	3	0	0	0	0	0	0	0	0	0	0	0	0	0	0
301365	0	1	14.914773	1	8	25	25	1	1	0	4	0	0	0	0	0	0	0	0	0	0	0	0	0	0	1	1	0	1	1	1	1	1	0	0	0
301365	0	1	14.914773	0	7	45	47	5	9	0	5	1	1	1	0	0	0	0	0	0	0	0	0	0	0
301365	0	1	14.914773	0	6	32	38	4	5	0	3	1	0	0	0	0	0	0	0	0	0	0	1	0	1
301365	0	1	14.914773	0	7	37	45	5	8	0	3	1	1	0	0	0	0	0	1	0	0	0	0	0	0
211007	1	0	147.49565	0	3	28	30.930365	1	1	0	1	0	0	0	0	0	0	0	0	0	0	0	0	0	0
211007	1	0	147.49565	1	4	29	30.930365	2	3	0	1	1	1	0	0	0	0	0	0	0	0	1	0	0	0	1	0	0	1	1	1	1	1	0	1	0
211007	1	0	147.49565	0	5	30	32.930367	3	4	0	2	0	0	0	0	0	0	0	0	0	0	0	0	0	0
211007	1	0	147.49565	0	4	30	35.674885	2	3	0	2	0	0	0	0	0	0	0	0	0	0	0	0	0	0
211007	1	0	147.49565	1	6	30	32.149086	4	4	0	1	0	0	0	0	0	0	0	0	0	0	0	0	0	0	1	1	1	1	0	0	0	1	0	1	1
211007	1	0	147.49565	0	4	31	36.933105	2	2	0	2	1	0	0	0	0	0	0	0	0	0	0	1	0	1
211007	1	0	147.49565	0	5	35	38.938583	2	2	0	2	1	1	1	0	0	0	0	0	0	0	0	0	0	0
211007	1	0	147.49565	0	3	43	45.938583	1	6	0	1	1	0	0	0	0	0	0	0	0	0	0	1	0	1
211007	1	0	147.49565	0	5	40	47.944065	3	6	0	2	0	0	0	0	0	0	0	0	0	0	0	0	0	0
211007	1	0	147.49565	1	3	25	28.930365	1	1	1	1	0	0	0	0	0	0	0	0	0	0	0	0	0	0	0	0	0	1	1	1	0	1	1	1	1
211007	1	0	147.49565	0	5	34	50.610729	3	3	0	2	0	0	0	0	0	0	0	0	0	0	0	0	0	0
211007	1	0	147.49565	0	4	28	30.597033	1	3	0	2	0	0	0	0	0	0	0	0	0	0	0	0	0	0
211007	1	0	147.49565	0	4	34	35.935844	2	3	0	1	0	0	0	0	0	0	0	0	0	0	0	0	0	0
211007	1	0	147.49565	1	3	25	28.927626	1	2	0	2	1	1	0	0	0	0	0	0	0	0	1	0	0	0	1	1	0	1	1	1	1	1	0	1	1
211007	1	0	147.49565	0	6	31	32.933105	4	5	0	1	0	0	0	0	0	0	0	0	0	0	0	0	0	0
211007	1	0	147.49565	1	5	30	38.207764	3	3	0	1	0	0	0	0	0	0	0	0	0	0	0	0	0	0	1	0	0	1	1	1	1	1	0	1	1
211007	1	0	147.49565	0	3	26				0	1	0	0	0	0	0	0	0	0	0	0	0	0	0	0
211007	1	0	147.49565	1	6	41	41.210503	4	4	0	3	1	1	0	0	0	0	1	0	0	0	0	0	0	0	1	0	1	1	0	0	0	1	1	1	1
211007	1	0	147.49565	1	7	35	39.935844	5	11	0	2	0	0	0	0	0	0	0	0	0	0	0	0	0	0	1	0	0	1	1	1	1	1	0	1	1
211007	1	0	147.49565	1	3	20	25.927626	1	1	0	2	0	0	0	0	0	0	0	0	0	0	0	0	0	0	1	0	0	1	1	1	0	1	1	1	1
211024	1	0	122.35435	1	3	22	25.75548	1	1	0	2	0	0	0	0	0	0	0	0	0	0	0	0	0	0	1	0	0	1	1	1	1	1	0	1	1
211024	1	0	122.35435	0	7	40	43.935844	5	6	0	2	0	0	0	0	0	0	0	0	0	0	0	0	0	0
211024	1	0	122.35435	1	3	22	26.924887	1	1	0	2	1	1	0	0	0	0	0	0	0	0	1	0	0	0	0	0	0	1	1	1	0	1	1	1	1
211024	1	0	122.35435	1	8	38	43.162785	6	6	0	2	0	0	0	0	0	0	0	0	0	0	0	0	0	0	1	0	0	1	1	1	1	1	0	1	1
211024	1	0	122.35435	1	3	25	26.924887	1	2	0	2	0	0	0	0	0	0	0	0	0	0	0	0	0	0	1	0	0	1	1	1	1	1	0	1	0
211024	1	0	122.35435	0	4	22	22.912785	2	3	0	2	0	0	0	0	0	0	0	0	0	0	0	0	0	0
211024	1	0	122.35435	0	7	35	37.930367	5	6	0	2	0	0	0	0	0	0	0	0	0	0	0	0	0	0
211024	1	0	122.35435	1	4	28	30.927626	2	2	0	1	0	0	0	0	0	0	0	0	0	0	0	0	0	0	1	0	0	1	0	0	0	1	1	0	1
211024	1	0	122.35435	1	4	25	28.172146	2	2	0	1	0	0	0	0	0	0	0	0	0	0	0	0	0	0	1	1	0	1	1	1	1	1	0	1	1
211024	1	0	122.35435	0	6	48	51.941322	4	6	0	3	1	1	1	0	0	0	0	0	0	0	0	0	0	0
211024	1	0	122.35435	0	6	35	39.933105	4	6	0	2	1	1	0	0	0	0	0	0	0	0	1	0	0	0
211024	1	0	122.35435	0	8	38	40.933105	6	6	0	2	1	0	0	0	0	0	0	0	0	0	0	1	0	1
211024	1	0	122.35435	0	4	48	50.941322	2	6	0	2	0	0	0	0	0	0	0	0	0	0	0	0	0	0
211024	1	0	122.35435	0	5	29	31.180365	3	4	0	1	0	0	0	0	0	0	0	0	0	0	0	0	0	0
211024	1	0	122.35435	0	6	30	32.927624	4	6	0	2	1	1	0	0	1	0	0	0	0	0	0	0	0	0
211024	1	0	122.35435	0	7	30	32.930367	5	5	0	2	0	0	0	0	0	0	0	0	0	0	0	0	0	0
211024	1	0	122.35435	0	5	31	35.930367	2	3	0	2	0	0	0	0	0	0	0	0	0	0	0	0	0	0
211024	1	0	122.35435	0	4	25	30.927626	2	2	1	4	1	1	0	0	0	0	0	0	0	0	1	0	0	0
211024	1	0	122.35435	1	7	42	47.938583	5	6	0	2	1	1	0	0	0	0	0	0	0	0	1	0	0	0	0	0	0	1	1	1	0	0	0	1	1
211024	1	0	122.35435	0	3	27	28.924887	1	2	0	2	0	0	0	0	0	0	0	0	0	0	0	0	0	0
211064	1	0	27.239128	0	5	27	28.702284	3	3	0	3	0	0	0	0	0	0	0	0	0	0	0	0	0	0
211064	1	0	27.239128	1	3	21	24.199543	1	1	0	1	0	0	0	0	0	0	0	0	0	0	0	0	0	0	1	0	0	1	1	1	1	1	0	1	1
211064	1	0	27.239128	1	3	21	23.196804	1	1	0	2	1	1	0	0	0	0	0	0	0	0	1	0	0	0	1	1	1	1	1	1	1	1	1	1	0
211064	1	0	27.239128	1	6	30	32.968723	4	4	0	2	0	0	0	0	0	0	0	0	0	0	0	0	0	0	1	0	0	1	1	1	1	1	0	1	0
211064	1	0	27.239128	1	6	35	38.974201	4	5	0	2	0	0	0	0	0	0	0	0	0	0	0	0	0	0	1	1	0	1	1	1	1	1	0	1	1
211064	1	0	27.239128	0	4	30	30.877169	2	2	0	3	0	0	0	0	0	0	0	0	0	0	0	0	0	0
211064	1	0	27.239128	0	4	30	34.971462	2	3	0	3	0	0	0	0	0	0	0	0	0	0	0	0	0	0
211064	1	0	27.239128	0	6	30	32.968723	4	5	0	2	1	1	1	0	0	0	0	0	0	0	0	0	0	0
211064	1	0	27.239128	0	4	32	35.971462	2	4	0	2	0	0	0	0	0	0	0	0	0	0	0	0	0	0
211064	1	0	27.239128	0	7	36	39.974201	5	5	0	3	0	0	0	0	0	0	0	0	0	0	0	0	0	0
211064	1	0	27.239128	0	5	33	35.885387	3	6	0	1	0	0	0	0	0	0	0	0	0	0	0	0	0	0
211064	1	0	27.239128	0	4	36	34.366211	1	1	4	4	1	1	0	0	0	0	0	0	1	0	0	0	0	0
211064	1	0	27.239128	1	5	25	30.202284	3	4	0	1	0	0	0	0	0	0	0	0	0	0	0	0	0	0	1	0	0	1	1	1	1	1	0	1	0
211064	1	0	27.239128	0	4	28	30.87991	2	2	0	2	0	0	0	0	0	0	0	0	0	0	0	0	0	0
211064	1	0	27.239128	1	3	20	21.48242	1	1	1	2	1	0	0	0	0	0	0	0	0	0	0	1	0	1	1	1	1	1	1	1	1	1	0	1	0
211064	1	0	27.239128	0	5	40	42.960503	3	3	0	4	0	0	0	0	0	0	0	0	0	0	0	0	0	0
211064	1	0	27.239128	1	4	22	22.068493	2	2	0	1	0	0	0	0	0	0	0	0	0	0	0	0	0	0	1	0	0	1	1	1	1	1	1	1	1
211064	1	0	27.239128	0	5	28	32.605251	3	3	0	3	0	0	0	0	0	0	0	0	0	0	0	0	0	0
211064	1	0	27.239128	0	3	26	28.791096	1	2	0	4	0	0	0	0	0	0	0	0	0	0	0	0	0	0
211064	1	0	27.239128	1	4	35	37.205025	2	2	0	3	1	1	0	0	0	0	0	1	0	0	0	0	0	0	1	1	1	1	1	1	1	1	1	1	0
211078	1	0	26.85	1	6	44	46.960503	4	4	0	2	0	0	0	0	0	0	0	0	0	0	0	0	0	0	1	0	0	1	1	1	1	1	0	1	1
211078	1	0	26.85	1	5	22	26.907307	3	3	3	5	0	0	0	0	0	0	0	0	0	0	0	0	0	0	1	1	0	1	1	1	1	1	0	1	1
211078	1	0	26.85	1	6	44	46.460503	4	4	0	5	0	0	0	0	0	0	0	0	0	0	0	0	0	0	1	0	0	1	1	1	1	1	0	1	1
211078	1	0	26.85	1	3	34	46.218723	1	1	1	3	0	0	0	0	0	0	0	0	0	0	0	0	0	0	1	0	0	1	1	1	1	1	0	1	1
211078	1	0	26.85	1	6	31	32.949543	4	4	0	2	0	0	0	0	0	0	0	0	0	0	0	0	0	0	1	0	0	1	1	1	1	1	0	1	0
211078	1	0	26.85	1	5	33	35.952282	3	5	0	3	0	0	0	0	0	0	0	0	0	0	0	0	0	0	1	1	0	1	1	1	1	1	0	1	1
211078	1	0	26.85	1	3	28	30.810274	1	1	0	3	0	0	0	0	0	0	0	0	0	0	0	0	0	0	1	1	0	1	1	1	1	1	0	1	0
211078	1	0	26.85	0	3	34			1	0	4	0	0	0	0	0	0	0	0	0	0	0	0	0	0
211078	1	0	26.85	1	4	27	30.599771	2	2	3	4	0	0	0	0	0	0	0	0	0	0	0	0	0	0	1	1	0	1	1	1	1	1	0	1	1
211078	1	0	26.85	0	5	33	45.705025	3	4	1	4	0	0	0	0	0	0	0	0	0	0	0	0	0	0
211078	1	0	26.85	0	4	28	30.388128	2	2	0	3	0	0	0	0	0	0	0	0	0	0	0	0	0	0
211078	1	0	26.85	0	7	33	35.866211	5	8	1	3	1	1	1	0	0	0	0	0	0	0	0	0	0	0
211078	1	0	26.85	1	6	24	38.490639	4	4	2	4	0	0	0	0	0	0	0	0	0	0	0	0	0	0	1	1	1	1	1	1	1	1	1	1	1
211078	1	0	26.85	0	2	20				0	4	0	0	0	0	0	0	0	0	0	0	0	0	0	0
211078	1	0	26.85	0	4	25	27.946804	2	2	0	2	0	0	0	0	0	0	0	0	0	0	0	0	0	0
211078	1	0	26.85	1	4	35	38.955025	2	5	0	3	0	0	0	0	0	0	0	0	0	0	0	0	0	0	1	1	0	1	1	1	1	1	0	1	1
211078	1	0	26.85	1	4	32	34.955025	2	4	0	4	1	1	0	0	0	0	0	0	0	0	1	0	0	0	1	1	0	1	1	1	1	1	0	1	1
211078	1	0	26.85	1	4	28	28.215982	2	2	0	5	0	0	0	0	0	0	0	0	0	0	0	0	0	0	1	1	1	1	1	1	1	1	1	1	1
211078	1	0	26.85	0	4	27	32.949543	2	4	0	4	0	0	0	0	0	0	0	0	0	0	0	0	0	0
211085	1	0	26.85	1	6	26	26.465982	4	4	0	4	0	0	0	0	0	0	0	0	0	0	0	0	0	0	1	1	1	1	1	1	1	1	1	1	1
211085	1	0	26.85	1	4	27	29.021917	2	2	1	4	0	0	0	0	0	0	0	0	0	0	0	0	0	0	1	1	1	1	1	1	1	1	1	1	0
211085	1	0	26.85	0	4	28				0	2	0	0	0	0	0	0	0	0	0	0	0	0	0	0
211085	1	0	26.85	1	3	21	23.149086	1	1	0	3	0	0	0	0	0	0	0	0	0	0	0	0	0	0	1	1	1	1	1	1	1	1	1	1	0
211085	1	0	26.85	0	5	44	48.955025	3	4	0	4	0	0	0	0	0	0	0	0	0	0	0	0	0	0
211085	1	0	26.85	1	3	22	24.941324	1	1	0	4	0	0	0	0	0	0	0	0	0	0	0	0	0	0	0	0	0	1	1	1	0	1	1	1	0
211085	1	0	26.85	0	10	48	50.955025	8	10	0	2	1	1	1	0	0	0	0	0	0	0	0	0	0	0
211085	1	0	26.85	1	4	27	32.946804	2	4	0	5	0	0	0	0	0	0	0	0	0	0	0	0	0	0	0	0	0	1	1	1	0	1	1	1	1
211085	1	0	26.85	0	4	30	33.847031	2	6	0	4	0	0	0	0	0	0	0	0	0	0	0	0	0	0
211085	1	0	26.85	1	4	24	30.907307	2	2	0	4	0	0	0	0	0	0	0	0	0	0	0	0	0	0	1	0	1	1	1	1	1	1	0	1	1
211085	1	0	26.85	1	3	20	21.938585	1	3	0	4	1	1	0	0	0	0	0	0	0	0	1	0	0	0	1	1	0	1	1	1	1	1	0	1	0
211085	1	0	26.85	0	7	31	32.946804	5	5	0	3	0	0	0	0	0	0	0	0	0	0	0	0	0	0
211085	1	0	26.85	1	4	20	21.938585	1	1	0	4	0	0	0	0	0	0	0	0	0	0	0	0	0	0	1	1	0	1	1	1	1	1	0	1	1
211085	1	0	26.85	1	3	25	28.146347	1	1	0	3	0	0	0	0	0	0	0	0	0	0	0	0	0	0	1	1	1	1	1	1	1	1	1	1	0
211085	1	0	26.85	1	7	31	32.149086	5	5	0	4	0	0	0	0	0	0	0	0	0	0	0	0	0	0	1	1	1	1	1	1	1	1	1	1	1
211085	1	0	26.85	1	6	37	38.833332	4	4	0	5	0	0	0	0	0	0	0	0	0	0	0	0	0	0	1	1	1	1	1	1	1	1	1	1	1
211085	1	0	26.85	0	6	43	48.957764	4	4	0	4	0	0	0	0	0	0	0	0	0	0	0	0	0	0
211085	1	0	26.85	1	4	29	30.847033	2	2	0	3	0	0	0	0	0	0	0	0	0	0	0	0	0	0	1	0	0	1	1	1	1	1	0	1	1
211085	1	0	26.85	1	3	23	32.307533	1	1	0	4	0	0	0	0	0	0	0	0	0	0	0	0	0	0	1	1	1	1	1	1	1	1	0	1	1
211085	1	0	26.85	1	3	27	25.174887	1	1	0	3	0	0	0	0	0	0	0	0	0	0	0	0	0	0	1	1	1	1	1	1	1	1	1	1	1
211090	1	0	27.239128	1	4	28	30.61347	2	2	4	4	0	0	0	0	0	0	0	0	0	0	0	0	0	0	1	1	0	1	1	1	1	1	0	1	0
211090	1	0	27.239128	0	2	20				0	4	0	0	0	0	0	0	0	0	0	0	0	0	0	0
211090	1	0	27.239128	0	3	30	32.7379	1	4	0	4	0	0	0	0	0	0	0	0	0	0	0	0	0	0
211090	1	0	27.239128	1	4	22	26.930365	2	2	0	3	0	0	0	0	0	0	0	0	0	0	0	0	0	0	0	0	0	1	1	1	0	0	0	0	1
211090	1	0	27.239128	1	4	27	28.180365	2	2	1	2	0	0	0	0	0	0	0	0	0	0	0	0	0	0	1	1	1	1	1	1	1	1	1	1	1
211090	1	0	27.239128	1	8	34	41.188583	6	6	0	1	1	1	0	0	0	0	0	1	0	0	0	0	0	0	1	1	1	1	0	0	0	1	1	0	1
211090	1	0	27.239128	0	9	40	45.855251	6	7	0	2	1	0	0	0	0	0	0	0	0	0	0	1	0	1
211090	1	0	27.239128	1	3	24	26.930365	1	1	0	3	0	0	0	0	0	0	0	0	0	0	0	0	0	0	1	0	0	1	1	1	1	1	1	1	1
211090	1	0	27.239128	0	5	25	27.930365	3	4	0	2	0	0	0	0	0	0	0	0	0	0	0	0	0	0
211090	1	0	27.239128	0	6	33	42.941322	1	1	0	3	0	0	0	0	0	0	0	0	0	0	0	0	0	0
211090	1	0	27.239128	1	6	34	36.935844	4	7	3	2	1	1	0	0	0	0	0	0	0	0	1	0	0	0	1	1	0	1	1	1	1	1	0	1	1
211090	1	0	27.239128	0	8	38	40.938583	6	6	0	3	1	1	1	0	0	0	0	0	0	0	0	0	0	0
211090	1	0	27.239128	1	7	31	34.180367	5	5	2	3	0	0	0	0	0	0	0	0	0	0	0	0	0	0	1	1	1	1	1	1	1	1	1	1	1
211090	1	0	27.239128	1	3	38		2	2	0	5	0	0	0	0	0	0	0	0	0	0	0	0	0	0	1	1	0	1	1	1	1	1	0	1	1
211090	1	0	27.239128	1	3	23	25.433105	1	1	0	4	0	0	0	0	0	0	0	0	0	0	0	0	0	0	0	0	0	1	0	0	0	1	1	0	1
211090	1	0	27.239128	0	3	27	29.930365	1	2	0	4	0	0	0	0	0	0	0	0	0	0	0	0	0	0
211090	1	0	27.239128	1	4	28	29.180365	2	2	0	3	0	0	0	0	0	0	0	0	0	0	0	0	0	0	1	1	1	1	1	1	1	1	1	1	0
211090	1	0	27.239128	0	3	26	28.930365	1	1	0	3	0	0	0	0	0	0	0	0	0	0	0	0	0	0
211090	1	0	27.239128	1	6	27	29.180365	4	4	0	2	0	0	0	0	0	0	0	0	0	0	0	0	0	0	1	1	1	1	1	1	1	1	1	1	1
211090	1	0	27.239128	0	5	25	26.930365	3	4	0	4	1	1	0	0	0	0	0	0	0	1	0	0	0	0
211091	1	0	22.180433	1	3	28	29.890867	1	1	0	2	0	0	0	0	0	0	0	0	0	0	0	0	0	0	1	0	0	1	1	1	1	1	1	1	1
211091	1	0	22.180433	0	8	46	48.935844	6	10	0	2	1	1	1	0	0	0	0	0	0	0	0	0	0	0
211091	1	0	22.180433	1	4	23	24.919407	2	2	2	1	1	1	0	0	0	0	0	0	0	0	1	0	0	0	1	0	0	1	1	1	1	1	0	1	0
211091	1	0	22.180433	0	8	48	52.938583	6	8	0	3	0	0	0	0	0	0	0	0	0	0	0	0	0	0
211091	1	0	22.180433	0	7	35	36.927624	5	6	0	1	1	0	0	0	0	0	0	0	0	0	0	1	0	1
211091	1	0	22.180433	0	6	32	35.927624	4	5	0	2	1	0	0	0	0	0	0	0	0	0	0	1	0	1
211091	1	0	22.180433	0	7	35	38.930367	5	5	0	2	0	0	0	0	0	0	0	0	0	0	0	0	0	0
211091	1	0	22.180433	1	5	28	30.924887	3	3	0	1	0	0	0	0	0	0	0	0	0	0	0	0	0	0	1	1	0	1	1	1	1	1	0	1	0
211091	1	0	22.180433	0	5	35	37.927624	3	5	1	3	1	1	0	0	0	0	0	0	0	0	1	0	0	0
211091	1	0	22.180433	1	5	26	29.149086	3	3	0	1	0	0	0	0	0	0	0	0	0	0	0	0	0	0	1	1	0	1	1	1	1	1	0	1	1
211091	1	0	22.180433	0	7	36	40.930367	5	5	0	1	0	0	0	0	0	0	0	0	0	0	0	0	0	0
211091	1	0	22.180433	1	7	45	48.935844	5	8	0	2	1	1	0	0	0	0	0	1	0	0	0	0	0	0	1	1	0	1	1	1	1	1	0	1	1
211091	1	0	22.180433	1	3	28	30.924887	1	1	1	2	0	0	0	0	0	0	0	0	0	0	0	0	0	0	1	1	0	1	1	1	1	1	0	1	1
211091	1	0	22.180433	1	3	24	26.177626	1	1	0	2	0	0	0	0	0	0	0	0	0	0	0	0	0	0	1	0	0	0	1	1	1	0	0	1	1
211091	1	0	22.180433	1	7	29	31.183105	5	5	0	2	0	0	0	0	0	0	0	0	0	0	0	0	0	0	1	0	0	1	1	1	1	0	0	1	1
211091	1	0	22.180433	1	5	24	25.177626	3	3	0	2	0	0	0	0	0	0	0	0	0	0	0	0	0	0	1	0	0	1	1	1	1	1	0	1	1
211091	1	0	22.180433	0	7	34	36.927624	5	5	0	1	0	0	0	0	0	0	0	0	0	0	0	0	0	0
211091	1	0	22.180433	0	6	39	42.933105	4	4	1	2	1	0	0	0	0	0	0	0	0	0	0	1	0	1
211091	1	0	22.180433	0	7	40	43.933105	5	5	0	2	1	1	1	0	0	0	0	0	0	0	0	0	0	0
211091	1	0	22.180433	1	4	25	26.177626	2	2	0	2	0	0	0	0	0	0	0	0	0	0	0	0	0	0	1	1	0	1	1	1	1	1	0	1	1
211096	1	0	26.460869	1	4	30	32.927624	2	2	0	3	1	1	0	0	0	0	0	0	0	0	1	0	0	0	1	0	0	1	1	1	1	1	1	1	1
211096	1	0	26.460869	1	4	25	30.927626	2	2	0	3	1	1	0	0	0	0	0	0	0	1	0	0	0	0	1	0	0	1	1	1	1	1	1	1	0
211096	1	0	26.460869	1	5	30	33.927624	3	4	0	1	0	0	0	0	0	0	0	0	0	0	0	0	0	0	1	0	0	1	1	1	1	1	0	1	1
211096	1	0	26.460869	0	9	35	40.933105	7	7	0	3	0	0	0	0	0	0	0	0	0	0	0	0	0	0
211096	1	0	26.460869	0	5	37	40.930367	3	7	0	3	0	0	0	0	0	0	0	0	0	0	0	0	0	0
211096	1	0	26.460869	1	6	32	36.927624	4	5	1	2	1	1	0	0	0	0	0	0	0	0	1	0	0	0	1	1	0	1	1	1	1	1	0	1	0
211096	1	0	26.460869	0	4	28	30.924887	2	2	0	3	0	0	0	0	0	0	0	0	0	0	0	0	0	0
211096	1	0	26.460869	0	5	43	45.935844	3	7	0	2	0	0	0	0	0	0	0	0	0	0	0	0	0	0
211096	1	0	26.460869	1	4	31	32.815754	2	2	0	2	0	0	0	0	0	0	0	0	0	0	0	0	0	0	1	1	1	1	1	1	1	1	0	1	0
211096	1	0	26.460869	0	3	30	32.927624	1	2	0	2	1	0	0	0	0	0	0	0	0	0	0	1	0	1
211096	1	0	26.460869	1	3	22	23.919407	1	1	0	1	0	0	0	0	0	0	0	0	0	0	0	0	0	0	1	1	0	1	1	1	1	1	0	1	1
211096	1	0	26.460869	0	9	38	42.935844	4	4	0	3	1	1	0	0	1	0	0	0	0	0	0	0	0	0
211096	1	0	26.460869	0	8	42	45.935844	6	6	0	2	1	0	0	0	0	0	0	0	0	0	0	1	0	1
211096	1	0	26.460869	0	7	32	35.930367	5	5	0	2	0	0	0	0	0	0	0	0	0	0	0	0	0	0
211096	1	0	26.460869	1	3	25	26.922146	1	1	4	3	0	0	0	0	0	0	0	0	0	0	0	0	0	0	1	1	0	1	1	1	1	1	0	1	1
211096	1	0	26.460869	0	8	42	45.933105	6	6	0	3	1	1	1	0	0	0	0	0	0	0	0	0	0	0
211096	1	0	26.460869	0	2	28			1	1	2	0	0	0	0	0	0	0	0	0	0	0	0	0	0
211096	1	0	26.460869	0	6	39	40.933105	4	4	0	2	0	0	0	0	0	0	0	0	0	0	0	0	0	0
211096	1	0	26.460869	0	4	35	40.933105	2	5	4	3	0	0	0	0	0	0	0	0	0	0	0	0	0	0
211096	1	0	26.460869	1	7	30	32.927624	5	5	0	1	1	0	0	0	0	0	0	0	0	0	0	1	0	1	1	0	0	1	1	1	1	1	0	1	1
211101	1	0	26.85	0	8	45	50.957764	6	6	0	4	0	0	0	0	0	0	0	0	0	0	0	0	0	0
211101	1	0	26.85	1	3	28	30.202284	1	1	0	5	0	0	0	0	0	0	0	0	0	0	0	0	0	0	1	0	0	1	0	0	0	1	0	1	1
211101	1	0	26.85	1	7	27	28.941324	4	4	0	4	1	0	0	0	0	0	0	0	0	0	0	1	0	1	1	0	0	1	1	1	1	1	0	1	1
211101	1	0	26.85	0	2	29				1	4	0	0	0	0	0	0	0	0	0	0	0	0	0	0
211101	1	0	26.85	1	7	34	36.946804	5	5	0	4	0	0	0	0	0	0	0	0	0	0	0	0	0	0	1	1	0	1	1	1	1	1	0	1	1
211101	1	0	26.85	1	10	23	25.199543	1		1	5	0	0	0	0	0	0	0	0	0	0	0	0	0	0	1	1	1	1	1	1	1	1	1	1	1
211101	1	0	26.85	0	2	38				0	4	0	0	0	0	0	0	0	0	0	0	0	0	0	0
211101	1	0	26.85	0	5	23	35.946804	3	3	3	4	0	0	0	0	0	0	0	0	0	0	0	0	0	0
211101	1	0	26.85	0	6	40	44.952282	4	5	0	4	1	0	0	0	0	0	0	0	0	0	0	1	0	1
211101	1	0	26.85	1	8	30	41.949543	6	6	0	3	0	0	0	0	0	0	0	0	0	0	0	0	0	0	1	0	0	1	1	1	1	1	1	1	1
211101	1	0	26.85	1	4	32	33.151825	2	2	3	5	0	0	0	0	0	0	0	0	0	0	0	0	0	0	1	1	1	1	1	1	1	1	0	1	0
211101	1	0	26.85	0	4	30	33.691322	2	2	2	4	0	0	0	0	0	0	0	0	0	0	0	0	0	0
211101	1	0	26.85	0	5	27	35.946804	3	4	3	5	1	1	0	0	0	0	0	0	0	0	1	0	0	0
211101	1	0	26.85	0	2	20			1	2	4	0	0	0	0	0	0	0	0	0	0	0	0	0	0
211101	1	0	26.85	1	5	24	35.946804	3	4	0	5	1	1	0	0	0	0	0	0	0	0	1	0	0	0	0	0	0	1	1	1	0	1	1	0	1
211101	1	0	26.85	1	7	40	42.863472	5	5	0	5	0	0	0	0	0	0	0	0	0	0	0	0	0	0	1	1	0	1	1	1	1	1	0	1	1
211101	1	0	26.85	0	6	39	45.952282	3	6	4	5	1	0	0	0	0	0	0	0	0	0	0	1	1	0
211101	1	0	26.85	0	3	28	30.944063	1	1	0	2	0	0	0	0	0	0	0	0	0	0	0	0	0	0
211101	1	0	26.85	0	4	27	28.941324	2	2	0	3	0	0	0	0	0	0	0	0	0	0	0	0	0	0
211101	1	0	26.85	1	5	30	32.183105	3	3	4	5	0	0	0	0	0	0	0	0	0	0	0	0	0	0	1	1	0	1	1	1	1	1	0	1	1
211104	1	0	24.126087	1	3	28	28.86347	1	1	4	4	0	0	0	0	0	0	0	0	0	0	0	0	0	0	1	1	1	1	1	1	1	1	0	1	0
211104	1	0	24.126087	0	6	49	57.957764	4	5	0	4	1	1	1	0	0	0	0	0	0	0	0	0	0	0
211104	1	0	24.126087	0	7	37	42.949543	5	7	0	4	1	0	0	0	0	0	0	0	0	0	0	1	0	1
211104	1	0	24.126087	0	6	42	45.616211	4	6	0	4	0	0	0	0	0	0	0	0	0	0	0	0	0	0
211104	1	0	24.126087	1	6	30	33.688583	4	4	0	4	1	1	0	0	0	0	0	0	0	0	1	0	0	0	1	1	0	1	1	1	1	1	0	1	0
211104	1	0	24.126087	0	4	23	24.935844	1	1	0	4	0	0	0	0	0	0	0	0	0	0	0	0	0	0
211104	1	0	24.126087	1	3	30	31.935844	1	1	1	5	0	0	0	0	0	0	0	0	0	0	0	0	0	0	1	1	1	1	1	1	1	1	1	1	0
211104	1	0	24.126087	1	5	35	40.188583	3	3	2	5	0	0	0	0	0	0	0	0	0	0	0	0	0	0	1	1	0	1	1	1	1	1	0	1	1
211104	1	0	24.126087	0	3	30	35.944065	1	1	1	4	1	1	0	0	0	0	0	0	1	0	0	0	0	0
211104	1	0	24.126087	1	4	39	34.933105	2	2	1	5	1	1	0	0	0	0	0	0	1	0	0	0	0	0	1	1	1	1	1	1	1	1	1	1	0
211104	1	0	24.126087	0	5	31	32.941322	3	3	0	5	0	0	0	0	0	0	0	0	0	0	0	0	0	0
211104	1	0	24.126087	1	4	25	25.430365	2	5	1	4	0	0	0	0	0	0	0	0	0	0	0	0	0	0	1	1	0	1	1	1	1	1	0	1	1
211104	1	0	24.126087	1	3	37	43.160046	1	1	1	4	0	0	0	0	0	0	0	0	0	0	0	0	0	0	1	1	1	1	1	1	1	1	0	1	0
211104	1	0	24.126087	0	5	30	35.944065	3	3	0	4	0	0	0	0	0	0	0	0	0	0	0	0	0	0
211104	1	0	24.126087	1	5	30	32.941322	3	3	4	3	0	0	0	0	0	0	0	0	0	0	0	0	0	0	1	1	0	1	1	1	1	1	0	1	1
211104	1	0	24.126087	0	4	20	27.938585	1	2	1	4	0	0	0	0	0	0	0	0	0	0	0	0	0	0
211104	1	0	24.126087	0	4	36	46.952282	2	3	2	4	0	0	0	0	0	0	0	0	0	0	0	0	0	0
211104	1	0	24.126087	0	5	45	48.946804	3	5	2	4	1	1	1	0	0	0	0	0	0	0	0	0	0	0
211104	1	0	24.126087	0	5	34	37.674885	3	5	0	4	1	0	0	0	0	0	0	0	0	0	0	1	0	1
211104	1	0	24.126087	1	5	28	29.847033	3	3	0	4	1	1	0	0	0	0	0	1	0	0	0	0	0	0	1	0	0	1	1	1	1	1	1	1	1
211108	1	0	26.460869	1	4	25	40.968723	2	2	0	4	0	0	0	0	0	0	0	0	0	0	0	0	0	0	1	1	0	1	1	1	1	1	0	1	1
211108	1	0	26.460869	0	4	26	28.793835	2	2	0	4	0	0	0	0	0	0	0	0	0	0	0	0	0	0
211108	1	0	26.460869	1	5	28	29.86347	3	3	1	4	1	1	1	0	0	0	0	0	0	0	0	0	0	0	1	1	0	1	1	1	1	1	1	1	0
211108	1	0	26.460869	1	4	23	40.968723	1	3	3	3	0	0	0	0	0	0	0	0	0	0	0	0	0	0	1	1	0	1	1	1	1	1	0	1	1
211108	1	0	26.460869	0	5	40	45.799316	3	8	1	4	1	1	1	0	0	0	0	0	0	0	0	0	0	0
211108	1	0	26.460869	1	4	30	31.568493	2	2	4	5	0	0	0	0	0	0	0	0	0	0	0	0	0	0	1	1	1	1	1	1	1	1	0	1	0
211108	1	0	26.460869	0	5	30	32.788357	3	3	2	5	0	0	0	0	0	0	0	0	0	0	0	0	0	0
211108	1	0	26.460869	1	3	31	32.993378	1	2	4	5	0	0	0	0	0	0	0	0	0	0	0	0	0	0	1	1	1	1	1	1	1	1	1	1	0
211108	1	0	26.460869	0	5	48	50.97694	3	3	1	4	0	0	0	0	0	0	0	0	0	0	0	0	0	0
211108	1	0	26.460869	0	2	31			1	4	5	0	0	0	0	0	0	0	0	0	0	0	0	0	0
211108	1	0	26.460869	0	5	43	45.971462	3	3	0	4	1	1	1	0	0	0	0	0	0	0	0	0	0	0
211108	1	0	26.460869	0	4	40	45.974201	2	3	3	5	0	0	0	0	0	0	0	0	0	0	0	0	0	0
211108	1	0	26.460869	0	4	32	34.968723	2	2	4	4	1	1	0	0	0	0	0	0	1	0	0	0	0	0
211108	1	0	26.460869	1	4	33	34.799316	2	2	3	5	0	0	0	0	0	0	0	0	0	0	0	0	0	0	1	1	1	1	1	1	1	1	0	1	0
211108	1	0	26.460869	1	5	29	36.041096	3	3	2	5	1	1	0	0	0	1	0	0	0	0	0	0	0	0	1	1	1	1	1	1	1	1	0	1	0
211108	1	0	26.460869	1	3	30	35.968723	1	1	3	4	0	0	0	0	0	0	0	0	0	0	0	0	0	0	1	1	0	1	1	1	1	1	0	1	0
211108	1	0	26.460869	1	6	30	34.871689	4	4	3	4	1	1	1	0	0	0	0	0	0	0	0	0	0	0	1	1	0	1	1	1	1	1	1	1	1
211108	1	0	26.460869	0	6	35	36.965981	4	5	1	4	0	0	0	0	0	0	0	0	0	0	0	0	0	0
211108	1	0	26.460869	0	6	32	34.771919	4	5	1	4	1	1	1	0	0	0	0	0	0	0	0	0	0	0
211108	1	0	26.460869	0	7	30	32.627171	5	7	0	4	1	1	1	0	0	0	0	0	0	0	0	0	0	0
211113	1	0	28.406521	0	4	31	33.802055	2	4	0	4	0	0	0	0	0	0	0	0	0	0	0	0	0	0
211113	1	0	28.406521	1	3	28	30.930365	1	1	0	4	0	0	0	0	0	0	0	0	0	0	0	0	0	0	1	0	0	1	1	1	1	1	0	1	1
211113	1	0	28.406521	1	3	20	20.338812	1	1	1	4	0	0	0	0	0	0	0	0	0	0	0	0	0	0	1	1	0	1	1	1	1	1	0	1	1
211113	1	0	28.406521	0	5	30	35.933105	3	4	1	4	1	1	0	0	0	1	0	0	0	0	0	0	0	0
211113	1	0	28.406521	1	4	33	33.154568	2	2	3	5	0	0	0	0	0	0	0	0	0	0	0	0	0	0	1	0	1	1	1	1	1	1	0	1	0
211113	1	0	28.406521	1	5	28	30.927626	3	3	0	3	0	0	0	0	0	0	0	0	0	0	0	0	0	0	1	1	0	1	1	1	1	1	0	1	1
211113	1	0	28.406521	1	6	30	35.933105	4	4	0	5	0	0	0	0	0	0	0	0	0	0	0	0	0	0	1	0	0	1	1	1	1	1	1	1	1
211113	1	0	28.406521	1	3	28	29.35799	1	2	2	5	0	0	0	0	0	0	0	0	0	0	0	0	0	0	1	1	1	1	1	1	1	1	0	1	0
211113	1	0	28.406521	1	4	30	33.071232	2	2	1	5	1	1	0	0	0	0	0	0	0	0	1	0	0	0	1	1	1	1	1	1	1	1	0	1	0
211113	1	0	28.406521	1	3	22	24.924887	1	1	0	4	1	1	0	0	0	0	0	0	0	0	1	0	0	0	1	0	0	1	1	1	1	1	0	1	1
211113	1	0	28.406521	1	5	32	34.933105	3	4	0	5	0	0	0	0	0	0	0	0	0	0	0	0	0	0	1	0	0	1	1	1	1	1	1	1	1
211113	1	0	28.406521	0	3	38			1	0	3	0	0	0	0	0	0	0	0	0	0	0	0	0	0
211113	1	0	28.406521	0	3	28	29.788357	1	1	2	4	0	0	0	0	0	0	0	0	0	0	0	0	0	0
211113	1	0	28.406521	0	2	28				0	3	0	0	0	0	0	0	0	0	0	0	0	0	0	0
211113	1	0	28.406521	1	3	29	30.844292	1	2	0	4	1	1	0	0	0	0	0	0	0	0	1	0	0	0	1	1	0	1	1	1	1	1	0	1	1
211113	1	0	28.406521	0	7	35	38.935844	5	7	0	4	0	0	0	0	0	0	0	0	0	0	0	0	0	0
211113	1	0	28.406521	0	6	44	51.944065	3	4	4	5	1	1	1	0	0	0	0	0	0	0	0	0	0	0
211113	1	0	28.406521	0	4	35	40.847031	2	2	1	4	0	0	0	0	0	0	0	0	0	0	0	0	0	0
211113	1	0	28.406521	1	5	34	38.935844	3	4	0	4	0	0	0	0	0	0	0	0	0	0	0	0	0	0	1	1	0	1	1	1	1	1	0	1	1
211113	1	0	28.406521	0	3	23				0	5	0	0	0	0	0	0	0	0	0	0	0	0	0	0
211115	1	0	26.071739	0	3	30	35.971462	1	4	0	2	0	0	0	0	0	0	0	0	0	0	0	0	0	0
211115	1	0	26.071739	1	5	27	29.662785	3	3	2	5	0	0	0	0	0	0	0	0	0	0	0	0	0	0	1	0	0	1	1	1	1	1	0	1	1
211115	1	0	26.071739	1	6	37	39.974201	4	5	0	3	1	1	0	0	0	0	0	0	0	0	1	0	0	0	1	0	0	1	1	1	1	1	1	1	0
211115	1	0	26.071739	0	4	27	29.965982	2	2	4	4	0	0	0	0	0	0	0	0	0	0	0	0	0	0
211115	1	0	26.071739	0	6	34	36.971462	4	4	0	4	1	1	1	0	0	0	0	0	0	0	0	0	0	0
211115	1	0	26.071739	1	6	46	46.160046	4	4	4	5	0	0	0	0	0	0	0	0	0	0	0	0	0	0	1	1	1	1	1	1	1	1	0	1	1
211115	1	0	26.071739	0	5	45	50.982422	3	3	0	4	0	0	0	0	0	0	0	0	0	0	0	0	0	0
211115	1	0	26.071739	0	3	28	30.605251	1	2	4	5	0	0	0	0	0	0	0	0	0	0	0	0	0	0
211115	1	0	26.071739	0	4	45	52.927624	2	2	0	5	0	0	0	0	0	0	0	0	0	0	0	0	0	0
211115	1	0	26.071739	0	6	30	35.971462	4	5	0	5	0	0	0	0	0	0	0	0	0	0	0	0	0	0
211115	1	0	26.071739	1	4	31	32.151825	2	2	3	5	1	1	0	0	0	0	0	1	0	0	0	0	0	0	1	1	1	1	1	1	1	1	1	1	0
211115	1	0	26.071739	1	4	29	29.180365	2	2	3	5	0	0	0	0	0	0	0	0	0	0	0	0	0	0	1	1	1	1	1	1	1	1	1	1	1
211115	1	0	26.071739	1	8	32	35.971462	6	6	0	4	0	0	0	0	0	0	0	0	0	0	0	0	0	0	0	0	0	1	1	1	0	1	1	1	1
211115	1	0	26.071739	0	3	25	25.963242	1	1	0	3	0	0	0	0	0	0	0	0	0	0	0	0	0	0
211115	1	0	26.071739	1	3	27	31.968721	1	1	3	4	0	0	0	0	0	0	0	0	0	0	0	0	0	0	1	0	0	1	1	1	0	1	1	1	1
211115	1	0	26.071739	1	4	30	35.971462	2	2	4	5	0	0	0	0	0	0	0	0	0	0	0	0	0	0	1	1	0	1	1	1	0	1	1	1	1
211115	1	0	26.071739	1	5	28	30.968721	3	3	0	3	1	1	0	0	0	0	0	0	0	0	1	0	0	0	1	0	0	1	1	1	1	1	1	1	0
211115	1	0	26.071739	0	4	26	28.965982	2	2	0	4	0	0	0	0	0	0	0	0	0	0	0	0	0	0
211115	1	0	26.071739	0	4	28				0	2	0	0	0	0	0	0	0	0	0	0	0	0	0	0
211120	1	0	29.57391	1	6	28	29.183105	4	4	0	4	0	0	0	0	0	0	0	0	0	0	0	0	0	0	1	1	1	1	1	1	1	1	1	1	1
211120	1	0	29.57391	1	3	20	20.933105	1	1	0	4	1	1	0	0	0	0	0	0	0	0	1	0	0	0	0	0	0	1	1	1	0	1	1	0	1
211120	1	0	29.57391	1	5	24	35.304794	1	1	3	5	1	1	0	0	0	0	0	0	0	0	1	0	0	0	1	1	1	1	1	1	1	1	0	1	0
211120	1	0	29.57391	1	5	31	37.944065	3	4	2	4	1	1	1	0	0	0	0	0	0	0	0	0	0	0	0	0	0	1	1	1	0	1	1	0	1
211120	1	0	29.57391	1	5	27	35.188583	3	3	0	4	1	1	0	0	0	0	0	0	1	0	0	0	0	0	1	1	1	1	0	0	0	1	0	0	1
211120	1	0	29.57391	0	7	30	40.938583	1	1	0	3	1	0	0	0	0	0	0	0	0	0	0	1	0	1
211120	1	0	29.57391	1	5	29	31.185844	3	3	3	5	0	0	0	0	0	0	0	0	0	0	0	0	0	0	1	1	1	1	1	1	1	1	1	1	1
211120	1	0	29.57391	0	5	30	32.941322	3	3	0	3	1	1	0	0	0	0	0	0	0	0	1	0	0	0
211120	1	0	29.57391	1	6	30	30.941324	4	9	2	4	1	1	0	0	0	0	0	0	0	0	1	0	0	0	1	1	0	1	1	1	1	1	0	1	0
211120	1	0	29.57391	1	7	41	36.549316	5	5	1	4	0	0	0	0	0	0	0	0	0	0	0	0	0	0	1	1	1	1	1	1	1	1	1	1	1
211120	1	0	29.57391	1	4	24	27.183105	2	2	0	5	0	0	0	0	0	0	0	0	0	0	0	0	0	0	1	1	1	1	0	0	0	1	1	1	1
211120	1	0	29.57391	0	4	32	35.944065	2	4	2	5	1	1	0	0	0	0	0	1	0	0	0	0	0	0
211120	1	0	29.57391	0	8	42	45.941322	6	10	0	4	0	0	0	0	0	0	0	0	0	0	0	0	0	0
211120	1	0	29.57391	0	5	30	31.941324	3	4	4	4	0	0	0	0	0	0	0	0	0	0	0	0	0	0
211120	1	0	29.57391	0	5	30	33.844292	3	4	0	2	1	1	0	0	0	0	0	0	0	1	0	0	0	0
211120	1	0	29.57391	0	6	30	32.935844	4	5	0	2	0	0	0	0	0	0	0	0	0	0	0	0	0	0
211120	1	0	29.57391	0	5	28	29.938585	3	3	2	4	0	0	0	0	0	0	0	0	0	0	0	0	0	0
211120	1	0	29.57391	0	7	43	45.852512	5	5	0	4	0	0	0	0	0	0	0	0	0	0	0	0	0	0
211120	1	0	29.57391	1	4	21	22.935844	2	1	0	3	0	0	0	0	0	0	0	0	0	0	0	0	0	0	1	0	0	1	1	1	1	1	1	1	1
211120	1	0	29.57391	1	4	25	26.938585	2	3	0	3	1	1	0	0	0	0	0	0	0	0	1	0	0	0	1	0	0	1	1	1	1	1	1	1	1
211130	1	0	38.523914	0	5	44	45.573971	3	4	1	5	1	1	1	0	0	0	0	0	0	0	0	0	0	0
211130	1	0	38.523914	1	4	26	27.105251	2	2	0	2	0	0	0	0	0	0	0	0	0	0	0	0	0	0	1	1	1	1	1	1	1	1	1	1	0
211130	1	0	38.523914	0	6	19				2	5	0	0	0	0	0	0	0	0	0	0	0	0	0	0
211130	1	0	38.523914	1	3	24	27.657307	1	1	2	5	0	0	0	0	0	0	0	0	0	0	0	0	0	0	1	1	1	1	1	1	1	1	0	1	0
211130	1	0	38.523914	0	5	45	50.674885	3	3	4	5	0	0	0	0	0	0	0	0	0	0	0	0	0	0
211130	1	0	38.523914	0	4	29	32.054794	2	2	4	5	0	0	0	0	0	0	0	0	0	0	0	0	0	0
211130	1	0	38.523914	1	10	25	27.416666	3	3	1	5	0	0	0	0	0	0	0	0	0	0	0	0	0	0	1	1	0	1	1	1	1	1	0	1	1
211130	1	0	38.523914	0	5	30	32.610729	3	3	1	5	1	1	1	0	0	0	0	0	0	0	0	0	0	0
211130	1	0	38.523914	0	4	28	29.740639	2	2	4	5	0	0	0	0	0	0	0	0	0	0	0	0	0	0
211130	1	0	38.523914	0	6	45	50.838814	4	4	3	4	0	0	0	0	0	0	0	0	0	0	0	0	0	0
211130	1	0	38.523914	1	3	21	21.72146	1	1	2	4	1	1	0	0	0	0	0	1	0	0	0	0	0	0	1	1	1	1	1	1	1	1	1	1	0
211130	1	0	38.523914	1	7	30	32.694065	5	5	1	5	0	0	0	0	0	0	0	0	0	0	0	0	0	0	1	1	0	1	1	1	1	1	1	1
211130	1	0	38.523914	1	3	21	22.151827	1	1	4	5	1	1	0	0	0	0	0	0	0	0	1	0	0	0	1	0	1	1	1	1	1	1	0	1	0
211130	1	0	38.523914	0	4	35	38.705025	2	2	1	5	0	0	0	0	0	0	0	0	0	0	0	0	0	0
211130	1	0	38.523914	0	4	30	35.591553	2	2	3	5	0	0	0	0	0	0	0	0	0	0	0	0	0	0
211130	1	0	38.523914	0	7	37	47.10799	2	2	2	5	0	0	0	0	0	0	0	0	0	0	0	0	0	0
211130	1	0	38.523914	0	7	49	50.882648	5	6	0	5	1	1	0	0	0	0	0	1	0	0	0	0	0	0
211130	1	0	38.523914	1	5	29	30.672146	3	4	1	5	1	1	0	0	0	0	0	0	0	0	1	0	0	0	1	1	0	1	1	1	1	0	0	1	1
211132	1	0	21.402172	0	4	30	32.949543	2	2	0	3	0	0	0	0	0	0	0	0	0	0	0	0	0	0
211132	1	0	21.402172	0	4	37	42.960503	2	4	0	3	0	0	0	0	0	0	0	0	0	0	0	0	0	0
211132	1	0	21.402172	0	4	28	29.847033	2	2	0	2	0	0	0	0	0	0	0	0	0	0	0	0	0	0
211132	1	0	21.402172	1	4	39	39.185844	2	2	0	1	0	0	0	0	0	0	0	0	0	0	0	0	0	0	1	1	1	1	1	1	1	1	1	1	0
211132	1	0	21.402172	0	8	40	42.960503	6	6	0	4	1	1	1	0	0	0	0	0	0	0	0	0	0	0
211132	1	0	21.402172	1	8	48	55.965981	6	7	0	1	1	1	1	0	0	0	0	0	0	0	0	0	0	0	0	0	0	0	1	1	0	1	1	1	1
211132	1	0	21.402172	0	3	30				1	2	0	0	0	0	0	0	0	0	0	0	0	0	0	0
211132	1	0	21.402172	0	8	30	35.157307	4	4	0	2	0	0	0	0	0	0	0	0	0	0	0	0	0	0
211132	1	0	21.402172	1	9	40	45.957764	7	7	0	3	0	0	0	0	0	0	0	0	0	0	0	0	0	0	1	0	0	1	1	1	1	1	0	1	1
211132	1	0	21.402172	1	4	30	34.955025	2	3	1	3	0	0	0	0	0	0	0	0	0	0	0	0	0	0	1	1	0	1	1	1	1	1	0	1	1
211132	1	0	21.402172	1	4	24	28.149086	2	2	1	5	0	0	0	0	0	0	0	0	0	0	0	0	0	0	1	1	0	1	1	1	1	1	1	1	1
211132	1	0	21.402172	1	4	38	40.185844	1	1	0	2	0	0	0	0	0	0	0	0	0	0	0	0	0	0	1	1	1	1	1	1	1	1	1	1	0
211132	1	0	21.402172	1	7	30	55.882648	3	4	0	4	1	1	1	0	0	0	0	0	0	0	0	0	0	0	1	1	0	1	1	1	1	1	1	1	1
211132	1	0	21.402172	1	3	30	45.188583	1	1	0	1	0	0	0	0	0	0	0	0	0	0	0	0	0	0	1	1	1	1	1	1	1	1	1	1	0
211132	1	0	21.402172	0	5	45	55.968723	3	3	0	3	0	0	0	0	0	0	0	0	0	0	0	0	0	0
211132	1	0	21.402172	0	2	30				1	3	0	0	0	0	0	0	0	0	0	0	0	0	0	0
211132	1	0	21.402172	0	4	28	29.782877	2	2	0	3	0	0	0	0	0	0	0	0	0	0	0	0	0	0
211132	1	0	21.402172	1	5	28	29.860731	3	3	0	2	0	0	0	0	0	0	0	0	0	0	0	0	0	0	1	1	0	1	1	1	1	1	0	1	0
211132	1	0	21.402172	0	2	28				4	4	0	0	0	0	0	0	0	0	0	0	0	0	0	0
[truncated: 1,438 more rows]
