# Supplementary material for: Impact of integrating family planning with maternal and child health on uptake of contraception: A quasi-experimental study in rural, Sindh, Pakistan
Source: PLOS Glob Public Health. 2025 Jul 8;5(7):e0004872. doi: 10.1371/journal.pgph.0004872 (PMC12237021; doi:10.1371/journal.pgph.0004872)
Supplement: S1 Codebook — (XLS) [file pgph.0004872.s003.xls]

## Sheet: Sheet1
Variable Name	Variable Label	Answer Label	Answer Code	Variable Type
clustercode	Cluster Code	Open ended		long
survey	Survey			Numeric
		Baseline	0
		Endline	1
dist	District			Numeric
		Badin	0
		Matiari	1
weight	Cluster weights	Open ended		Numeric
u2	MWRA with U2 child	Open ended		Numeric
fmem	No of Family members	Open ended		Numeric
mage	Mother Age(Years)	Open ended		Numeric
fage	Father Age (Years)	Open ended		Numeric
n_child	No of Children	Open ended		Numeric
preg	No of Pregnancies	Open ended		Numeric
medu	Mother Education			Numeric
		No education	0
		Primary	1
		Middle	2
		Secondary	3
		Intermediate or above	4
		Religious education	5
wq	Wealth Index(quintiles)			Numeric
		poorest	1
		Poor	2
		Middle	3
		Rich	4
		Richest	5
fpcurrent	Currently using a method to delay pregnancy			Numeric
		currently using fp method	1
fpcurrentm	Currently using a modern method to delay pregnancy			Numeric
		currently using modern fp method	1
k103a01	Currently using FP method: Female Sterilization			Numeric
		Currently using FP method: Female Sterilization	1
k103a02	Currently using FP method: Male Sterilization			Numeric
		Currently using FP method: Male Sterilization	1
k103a03	Currently using FP method: IUD (Intrauterine Device)			Numeric
		Currently using FP method: IUD (Intrauterine Device)	1
k103a04	Currently using FP method: Injection			Numeric
		Currently using FP method: Injection	1
k103a05	Currently using FP method: Implants			Numeric
		Currently using FP method: Implants	1
k103a06	Currently using FP method: Pills			Numeric
		Currently using FP method: Pills	1
k103a07	Currently using FP method: Condom			Numeric
		Currently using FP method: Condom	1
k103a08	Currently using FP method: SDM (Standard Days Method)			Numeric
		Currently using FP method: SDM (Standard Days Method)	1
k103a09	Currently using FP method: Lactation amen method (LAM)			Numeric
		Currently using FP method: Lactation amen method (LAM)	1
fpcurrentt	Currently using a traditional method to delay pregnancy			Numeric
		currently using traditional fp method	1
k103a10	Currently using FP method: Rhythm method			Numeric
		Currently using FP method: Rhythm method	1
k103a11	Currently using FP method: Withdrawal			Numeric
		Currently using FP method: Withdrawal	1
anc	ANC Sought			Numeric
		ANC Sought	1
anc4	4 or more ANC Visits			Numeric
		<4 ANC Visits	0
		4 or more ANC Visits	1
fpcoun	FP counseliing during ANC Check-up			Numeric
		FP counseliing during ANC Check-up	1
preglhw	LHW Visited during pregnancy			Numeric
		LHW Visited during pregnancy	1
fbirths	Facility births			Numeric
		Facility Births	1
sba	Skilled Birth Attendant			Numeric
		Delivered by a skilled provider	1
pncwra	PNC check up of mother			Numeric
		PNC check up of mother	1
pncwralhw	LHW Visited after delivery	Open ended		Numeric
pncfp	LHW adviced for family planning as a part of PNC visit			Numeric
		LHW adviced for family planning as a part of PNC visit	1
pncnb	Newborns check up after birth			Numeric
		Newborns check up after birth	1
fullv	Fully Vaccinated			Numeric
		Fully Vaccinated	1
